# Supplementary material for: DMPy: a Python package for automated mathematical model construction of large-scale metabolic systems
Source: BMC Syst Biol. 2018 Jun 19;12:72. doi: 10.1186/s12918-018-0584-8 (PMC6006996; doi:10.1186/s12918-018-0584-8)
Supplement: Supplementary file 2 — Parameter values. Reaction rates that were obtained by our automated database search for different metabolic systems. (XLSX 510 kb) [file 12918_2018_584_MOESM2_ESM.xlsx]

## Sheet: iJO1366
Parameter Type	SBMLReactionID	SBMLSpeciesID	Mean	Std	Temperature	pH	Unit	Ignored	Final Query	Database
Michaelis constant	R_23PDE7pp	M_23camp_p	35			8.5	mM		Organism(Escherichia coli), EC(3.1.4.16)	Brenda
Michaelis constant	R_3OAS100	M_malACP_c	0.025			7	mM		Organism(Escherichia coli), EC(2.3.1.41)	Brenda
Michaelis constant	R_3OAS120	M_malACP_c	0.025			7	mM		Organism(Escherichia coli), EC(2.3.1.41)	Brenda
Michaelis constant	R_3OAS121	M_malACP_c	0.025			7	mM		Organism(Escherichia coli), EC(2.3.1.41)	Brenda
Michaelis constant	R_3OAS140	M_malACP_c	0.025			7	mM		Organism(Escherichia coli), EC(2.3.1.41)	Brenda
Michaelis constant	R_3OAS141	M_malACP_c	0.025			7	mM		Organism(Escherichia coli), EC(2.3.1.41)	Brenda
Michaelis constant	R_3OAS160	M_malACP_c	0.025			7	mM		Organism(Escherichia coli), EC(2.3.1.41)	Brenda
Michaelis constant	R_3OAS161	M_malACP_c	0.025			7	mM		Organism(Escherichia coli), EC(2.3.1.41)	Brenda
Michaelis constant	R_3OAS180	M_malACP_c	0.025			7	mM		Organism(Escherichia coli), EC(2.3.1.41)	Brenda
Michaelis constant	R_3OAS181	M_malACP_c	0.025			7	mM		Organism(Escherichia coli), EC(2.3.1.41)	Brenda
Michaelis constant	R_3OAS60	M_malACP_c	0.025			7	mM		Organism(Escherichia coli), EC(2.3.1.41)	Brenda
Michaelis constant	R_3OAS80	M_malACP_c	0.025			7	mM		Organism(Escherichia coli), EC(2.3.1.41)	Brenda
Michaelis constant	R_A5PISO	M_ru5p_DASH_D_c	0.3				mM		Organism(Escherichia coli), EC(5.3.1.13)	Brenda
Michaelis constant	R_A5PISO	M_ru5p_DASH_D_c	0.35		37	8.5	mM		Organism(Escherichia coli), EC(5.3.1.13)	Brenda
Michaelis constant	R_A5PISO	M_ru5p_DASH_D_c	0.35				mM		Organism(Escherichia coli), EC(5.3.1.13)	Brenda
Michaelis constant	R_A5PISO	M_ru5p_DASH_D_c	0.54				mM		Organism(Escherichia coli), EC(5.3.1.13)	Brenda
Michaelis constant	R_A5PISO	M_ru5p_DASH_D_c	0.64				mM		Organism(Escherichia coli), EC(5.3.1.13)	Brenda
Michaelis constant	R_A5PISO	M_ru5p_DASH_D_c	0.7		37	6.6	mM		Organism(Escherichia coli), EC(5.3.1.13)	Brenda
Michaelis constant	R_AACPS1	M_atp_c	0.3				mM		Organism(Escherichia coli), EC(6.2.1.20)	Brenda
Michaelis constant	R_AACPS2	M_atp_c	0.3				mM		Organism(Escherichia coli), EC(6.2.1.20)	Brenda
Michaelis constant	R_AACPS3	M_atp_c	0.3				mM		Organism(Escherichia coli), EC(6.2.1.20)	Brenda
Michaelis constant	R_AACPS3	M_hdca_c	0.0053				mM		Organism(Escherichia coli), EC(6.2.1.20)	Brenda
Michaelis constant	R_AACPS4	M_atp_c	0.3				mM		Organism(Escherichia coli), EC(6.2.1.20)	Brenda
Michaelis constant	R_AACPS5	M_atp_c	0.3				mM		Organism(Escherichia coli), EC(6.2.1.20)	Brenda
Michaelis constant	R_AACPS5	M_ocdcea_c	0.03				mM		Organism(Escherichia coli), EC(6.2.1.20)	Brenda
Michaelis constant	R_AACPS6	M_atp_c	0.3				mM		Organism(Escherichia coli), EC(6.2.1.20)	Brenda
Michaelis constant	R_AACPS6	M_ocdca_c	0.013				mM		Organism(Escherichia coli), EC(6.2.1.20)	Brenda
Michaelis constant	R_AACPS7	M_atp_c	0.3				mM		Organism(Escherichia coli), EC(6.2.1.20)	Brenda
Michaelis constant	R_AACPS8	M_atp_c	0.3				mM		Organism(Escherichia coli), EC(6.2.1.20)	Brenda
Michaelis constant	R_AACPS9	M_atp_c	0.3				mM		Organism(Escherichia coli), EC(6.2.1.20)	Brenda
Michaelis constant	R_AACPS9	M_octa_c	0.166				mM		Organism(Escherichia coli), EC(6.2.1.20)	Brenda
Michaelis constant	R_AB6PGH	M_arbt6p_c	0.35		37	7.5	litre**-1 * mole		Sabio-Rk rate law: 47451 from query {'Organism': 'Escherichia coli', 'ECNumber': '3.2.1.86'}	Sabio-Rk
Michaelis constant	R_AB6PGH	M_arbt6p_c	0.35				mM		Organism(Escherichia coli), EC(3.2.1.86)	Brenda
Michaelis constant	R_ABTA	M_4abut_c	0.085374		25	7.8	mM	Mutant.	Organism(Escherichia coli), EC(2.6.1.19)	Brenda
Michaelis constant	R_ABTA	M_4abut_c	5.8		25	7.8	mM		Organism(Escherichia coli), EC(2.6.1.19)	Brenda
Michaelis constant	R_ABTA	M_4abut_c	5.8		25	7.8	mM	Mutant.	Organism(Escherichia coli), EC(2.6.1.19)	Brenda
Michaelis constant	R_ABTA	M_akg_c	1.07		25	7.8	mM		Organism(Escherichia coli), EC(2.6.1.19)	Brenda
Michaelis constant	R_ABTA	M_akg_c	1.07		25	7.8	mM	Mutant.	Organism(Escherichia coli), EC(2.6.1.19)	Brenda
Michaelis constant	R_ABTA	M_akg_c	47.4		25	7.8	mM	Mutant.	Organism(Escherichia coli), EC(2.6.1.19)	Brenda
Michaelis constant	R_ABUTD	M_4abutn_c	0.041		25	7.5	mM		Organism(Escherichia coli), EC(1.2.1.19)	Brenda
Michaelis constant	R_ABUTD	M_nad_c	0.0025		22	7.7	litre**-1 * mole		Sabio-Rk rate law: 28961 from query {'Organism': 'Escherichia coli', 'ECNumber': '1.2.1.19'}	Sabio-Rk
Michaelis constant	R_ABUTD	M_nad_c	0.004		22	7.7	litre**-1 * mole		Sabio-Rk rate law: 28957 from query {'Organism': 'Escherichia coli', 'ECNumber': '1.2.1.19'}	Sabio-Rk
Michaelis constant	R_ABUTD	M_nad_c	0.009		22	7.7	litre**-1 * mole		Sabio-Rk rate law: 28960 from query {'Organism': 'Escherichia coli', 'ECNumber': '1.2.1.19'}	Sabio-Rk
Michaelis constant	R_ABUTD	M_nad_c	0.009		30	5.4	litre**-1 * mole	Mutant.	Sabio-Rk rate law: 43656 from query {'Organism': 'Escherichia coli', 'ECNumber': '1.2.1.19'}	Sabio-Rk
Michaelis constant	R_ABUTD	M_nad_c	0.012		22	7.7	litre**-1 * mole		Sabio-Rk rate law: 28955 from query {'Organism': 'Escherichia coli', 'ECNumber': '1.2.1.19'}	Sabio-Rk
Michaelis constant	R_ABUTD	M_nad_c	0.037				mM		Organism(Escherichia coli), EC(1.2.1.19)	Brenda
Michaelis constant	R_ABUTD	M_nad_c	0.05		22	7.7	litre**-1 * mole		Sabio-Rk rate law: 28965 from query {'Organism': 'Escherichia coli', 'ECNumber': '1.2.1.19'}	Sabio-Rk
Michaelis constant	R_ABUTD	M_nad_c	0.0538				mM		Organism(Escherichia coli), EC(1.2.1.19)	Brenda
Michaelis constant	R_ABUTD	M_nad_c	0.8		22	7.7	litre**-1 * mole		Sabio-Rk rate law: 28963 from query {'Organism': 'Escherichia coli', 'ECNumber': '1.2.1.19'}	Sabio-Rk
Michaelis constant	R_ACACT1r	M_accoa_c	0.47				mM		Organism(Escherichia coli), EC(2.3.1.9)	Brenda
Michaelis constant	R_ACALD	M_acald_c	1.5				mM		Organism(Escherichia coli), EC(1.2.1.10)	Brenda
Michaelis constant	R_ACALD	M_acald_c	10				mM		Organism(Escherichia coli), EC(1.2.1.10)	Brenda
Michaelis constant	R_ACALD	M_acald_c	38		25	8	mM		Organism(Escherichia coli), EC(1.2.1.10)	Brenda
Michaelis constant	R_ACALD	M_coa_c	0.008				mM		Organism(Escherichia coli), EC(1.2.1.10)	Brenda
Michaelis constant	R_ACALD	M_coa_c	0.01				mM		Organism(Escherichia coli), EC(1.2.1.10)	Brenda
Michaelis constant	R_ACALD	M_coa_c	0.09		25	8	mM		Organism(Escherichia coli), EC(1.2.1.10)	Brenda
Michaelis constant	R_ACALD	M_nad_c	0.05				mM		Organism(Escherichia coli), EC(1.2.1.10)	Brenda
Michaelis constant	R_ACALD	M_nad_c	0.08				mM		Organism(Escherichia coli), EC(1.2.1.10)	Brenda
Michaelis constant	R_ACALD	M_nad_c	0.25		25	8	mM		Organism(Escherichia coli), EC(1.2.1.10)	Brenda
Michaelis constant	R_ACANTHAT	M_anth_c	0.48				mM		Organism(Escherichia coli), EC(2.3.1.118)	Brenda
Michaelis constant	R_ACGAMK	M_acgam_c	0.34		37	7.8	mM		Organism(Escherichia coli), EC(2.7.1.59)	Brenda
Michaelis constant	R_ACGAMK	M_acgam_c	5e-05		37	7.8	mM		Organism(Escherichia coli), EC(2.7.1.59)	Brenda
Michaelis constant	R_ACGAMK	M_atp_c	0.00014		37	7.8	mM		Organism(Escherichia coli), EC(2.7.1.59)	Brenda
Michaelis constant	R_ACGAMK	M_atp_c	0.896		37	7.5	litre**-1 * mole		Sabio-Rk rate law: 44175 from query {'Organism': 'Escherichia coli', 'ECNumber': '2.7.1.59'}	Sabio-Rk
Michaelis constant	R_ACGAMK	M_atp_c	0.9		37	7.8	mM		Organism(Escherichia coli), EC(2.7.1.59)	Brenda
Michaelis constant	R_ACGAMK	M_atp_c	3.4		25	7.6	litre**-1 * mole		Sabio-Rk rate law: 37730 from query {'Organism': 'Escherichia coli', 'ECNumber': '2.7.1.59'}	Sabio-Rk
Michaelis constant	R_ACGK	M_acglu_c	0.2		25	7	mM		Organism(Escherichia coli), EC(2.7.2.8)	Brenda
Michaelis constant	R_ACGK	M_acglu_c	0.2		25	7	mM	Mutant.	Organism(Escherichia coli), EC(2.7.2.8)	Brenda
Michaelis constant	R_ACGK	M_acglu_c	0.2		25	7	litre**-1 * mole		Sabio-Rk rate law: 12291 from query {'Organism': 'Escherichia coli', 'ECNumber': '2.7.2.8'}	Sabio-Rk
Michaelis constant	R_ACGK	M_acglu_c	0.2		25	7	litre**-1 * mole	Mutant.	Sabio-Rk rate law: 12294 from query {'Organism': 'Escherichia coli', 'ECNumber': '2.7.2.8'}	Sabio-Rk
Michaelis constant	R_ACGK	M_acglu_c	1.3		25	7	mM	Mutant.	Organism(Escherichia coli), EC(2.7.2.8)	Brenda
Michaelis constant	R_ACGK	M_acglu_c	1.3		37	7.5	mM		Organism(Escherichia coli), EC(2.7.2.8)	Brenda
Michaelis constant	R_ACGK	M_acglu_c	1.3		37	7.5	mM	Mutant.	Organism(Escherichia coli), EC(2.7.2.8)	Brenda
Michaelis constant	R_ACGK	M_acglu_c	6		25	7	mM	Mutant.	Organism(Escherichia coli), EC(2.7.2.8)	Brenda
Michaelis constant	R_ACGK	M_acglu_c	6		25	7	litre**-1 * mole	Mutant.	Sabio-Rk rate law: 12292 from query {'Organism': 'Escherichia coli', 'ECNumber': '2.7.2.8'}	Sabio-Rk
Michaelis constant	R_ACGK	M_acglu_c	6		37	5.5	mM		Organism(Escherichia coli), EC(2.7.2.8)	Brenda
Michaelis constant	R_ACGK	M_atp_c	0.29		25	7	mM		Organism(Escherichia coli), EC(2.7.2.8)	Brenda
Michaelis constant	R_ACGK	M_atp_c	0.29		25	7	mM	Mutant.	Organism(Escherichia coli), EC(2.7.2.8)	Brenda
Michaelis constant	R_ACGK	M_atp_c	0.29		25	7	litre**-1 * mole		Sabio-Rk rate law: 12297 from query {'Organism': 'Escherichia coli', 'ECNumber': '2.7.2.8'}	Sabio-Rk
Michaelis constant	R_ACGK	M_atp_c	0.29		25	7	litre**-1 * mole	Mutant.	Sabio-Rk rate law: 12300 from query {'Organism': 'Escherichia coli', 'ECNumber': '2.7.2.8'}	Sabio-Rk
Michaelis constant	R_ACGK	M_atp_c	0.31		25	7	litre**-1 * mole		Sabio-Rk rate law: 12298 from query {'Organism': 'Escherichia coli', 'ECNumber': '2.7.2.8'}	Sabio-Rk
Michaelis constant	R_ACGK	M_atp_c	1				mM		Organism(Escherichia coli), EC(2.7.2.8)	Brenda
Michaelis constant	R_ACGK	M_atp_c	1.1		25	7	mM	Mutant.	Organism(Escherichia coli), EC(2.7.2.8)	Brenda
Michaelis constant	R_ACGK	M_atp_c	1.1		25	7	litre**-1 * mole	Mutant.	Sabio-Rk rate law: 12300 from query {'Organism': 'Escherichia coli', 'ECNumber': '2.7.2.8'}	Sabio-Rk
Michaelis constant	R_ACGK	M_atp_c	1.1		37	7.5	mM		Organism(Escherichia coli), EC(2.7.2.8)	Brenda
Michaelis constant	R_ACGK	M_atp_c	1.1		37	7.5	mM	Mutant.	Organism(Escherichia coli), EC(2.7.2.8)	Brenda
Michaelis constant	R_ACKr	M_ac_c	100		29	7.4	litre**-1 * mole		Sabio-Rk rate law: 22598 from query {'Organism': 'Escherichia coli', 'ECNumber': '2.7.2.1'}	Sabio-Rk
Michaelis constant	R_ACKr	M_ac_c	300			7.4	mM		Organism(Escherichia coli), EC(2.7.2.1)	Brenda
Michaelis constant	R_ACKr	M_ac_c	7		37	7.9	mM		Organism(Escherichia coli), EC(2.7.2.1)	Brenda
Michaelis constant	R_ACKr	M_atp_c	0.07		37	7.9	mM		Organism(Escherichia coli), EC(2.7.2.1)	Brenda
Michaelis constant	R_ACKr	M_atp_c	0.11		22	8	litre**-1 * mole		Sabio-Rk rate law: 21430 from query {'Organism': 'Escherichia coli', 'ECNumber': '2.7.2.1'}	Sabio-Rk
Michaelis constant	R_ACKr	M_atp_c	0.16		22	8	litre**-1 * mole		Sabio-Rk rate law: 21429 from query {'Organism': 'Escherichia coli', 'ECNumber': '2.7.2.1'}	Sabio-Rk
Michaelis constant	R_ACKr	M_atp_c	0.94		37	7.9	mM		Organism(Escherichia coli), EC(2.7.2.1)	Brenda
Michaelis constant	R_ACKr	M_atp_c	7		29	7.4	litre**-1 * mole		Sabio-Rk rate law: 22599 from query {'Organism': 'Escherichia coli', 'ECNumber': '2.7.2.1'}	Sabio-Rk
Michaelis constant	R_ACNML	M_acnam_c	0.043003		30	7.6	mM	Mutant.	Organism(Escherichia coli), EC(4.1.3.3)	Brenda
Michaelis constant	R_ACNML	M_acnam_c	4.1		30	7.6	mM		Organism(Escherichia coli), EC(4.1.3.3)	Brenda
Michaelis constant	R_ACNML	M_acnam_c	4.1		30	7.6	mM	Mutant.	Organism(Escherichia coli), EC(4.1.3.3)	Brenda
Michaelis constant	R_ACOATA	M_accoa_c	0.05				mM		Organism(Escherichia coli), EC(2.3.1.38)	Brenda
Michaelis constant	R_ACODA	M_acorn_c	0.8		25	7.5	mM		Organism(Escherichia coli), EC(3.5.1.16)	Brenda
Michaelis constant	R_ACODA	M_acorn_c	0.8				mM		Organism(Escherichia coli), EC(3.5.1.16)	Brenda
Michaelis constant	R_ACODA	M_acorn_c	1.2		25	7.5	mM		Organism(Escherichia coli), EC(3.5.1.16)	Brenda
Michaelis constant	R_ACODA	M_acorn_c	1.2				mM		Organism(Escherichia coli), EC(3.5.1.16)	Brenda
Michaelis constant	R_ACODA	M_acorn_c	1.56				mM		Organism(Escherichia coli), EC(3.5.1.16)	Brenda
Michaelis constant	R_ACODA	M_acorn_c	2.2				mM		Organism(Escherichia coli), EC(3.5.1.16)	Brenda
Michaelis constant	R_ACONTa	M_cit_c	1.16		20	7.4	mM		Organism(Escherichia coli), EC(4.2.1.3)	Brenda
Michaelis constant	R_ACONTa	M_cit_c	1.325		20	7.4	litre**-1 * mole		Sabio-Rk rate law: 58081 from query {'Organism': 'Escherichia coli', 'ECNumber': '4.2.1.3'}	Sabio-Rk
Michaelis constant	R_ACONTa	M_cit_c	11		20	7.4	mM		Organism(Escherichia coli), EC(4.2.1.3)	Brenda
Michaelis constant	R_ACONTa	M_cit_c	11.1		20	7.4	litre**-1 * mole		Sabio-Rk rate law: 58080 from query {'Organism': 'Escherichia coli', 'ECNumber': '4.2.1.3'}	Sabio-Rk
Michaelis constant	R_ACONTb	M_acon_DASH_C_c	0.016		20	7.4	mM		Organism(Escherichia coli), EC(4.2.1.3)	Brenda
Michaelis constant	R_ACONTb	M_acon_DASH_C_c	0.018		20	7.4	litre**-1 * mole		Sabio-Rk rate law: 58085 from query {'Organism': 'Escherichia coli', 'ECNumber': '4.2.1.3'}	Sabio-Rk
Michaelis constant	R_ACONTb	M_acon_DASH_C_c	0.0565		20	7.4	litre**-1 * mole		Sabio-Rk rate law: 58084 from query {'Organism': 'Escherichia coli', 'ECNumber': '4.2.1.3'}	Sabio-Rk
Michaelis constant	R_ACONTb	M_acon_DASH_C_c	0.058		20	7.4	mM		Organism(Escherichia coli), EC(4.2.1.3)	Brenda
Michaelis constant	R_ACOTA	M_acorn_c	0.34				mM		Organism(Escherichia coli), EC(2.6.1.11)	Brenda
Michaelis constant	R_ACOTA	M_acorn_c	0.48				mM		Organism(Escherichia coli), EC(2.6.1.11)	Brenda
Michaelis constant	R_ACOTA	M_acorn_c	1.1				mM		Organism(Escherichia coli), EC(2.6.1.11)	Brenda
Michaelis constant	R_ACOTA	M_acorn_c	1.3				mM		Organism(Escherichia coli), EC(2.6.1.11)	Brenda
Michaelis constant	R_ACOTA	M_acorn_c	1.54				mM		Organism(Escherichia coli), EC(2.6.1.11)	Brenda
Michaelis constant	R_ACOTA	M_acorn_c	3.1				mM		Organism(Escherichia coli), EC(2.6.1.11)	Brenda
Michaelis constant	R_ACOTA	M_akg_c	2.5				mM		Organism(Escherichia coli), EC(2.6.1.11)	Brenda
Michaelis constant	R_ACPS1	M_coa_c	0.0093		22	7.5	mM		Organism(Escherichia coli), EC(2.7.8.7)	Brenda
Michaelis constant	R_ACPS1	M_coa_c	0.05		37	8.8	mM		Organism(Escherichia coli), EC(2.7.8.7)	Brenda
Michaelis constant	R_ACPS1	M_coa_c	0.15		33	8	mM		Organism(Escherichia coli), EC(2.7.8.7)	Brenda
Michaelis constant	R_ADA	M_adn_c	0.075				mM		Organism(Escherichia coli), EC(3.5.4.4)	Brenda
Michaelis constant	R_ADCS	M_chor_c	0.013		25	8.5	mM		Organism(Escherichia coli), EC(2.6.1.85)	Brenda
Michaelis constant	R_ADCS	M_chor_c	0.013		25	8.5	litre**-1 * mole		Sabio-Rk rate law: 29359 from query {'Organism': 'Escherichia coli', 'ECNumber': '2.6.1.85'}	Sabio-Rk
Michaelis constant	R_ADCS	M_chor_c	0.058		25	8.5	mM		Organism(Escherichia coli), EC(2.6.1.85)	Brenda
Michaelis constant	R_ADCS	M_chor_c	0.058		25	8.5	mM	Mutant.	Organism(Escherichia coli), EC(2.6.1.85)	Brenda
Michaelis constant	R_ADCS	M_chor_c	0.058		25	8.5	litre**-1 * mole		Sabio-Rk rate law: 29356 from query {'Organism': 'Escherichia coli', 'ECNumber': '2.6.1.85'}	Sabio-Rk
Michaelis constant	R_ADCS	M_chor_c	0.058		25	8.5	litre**-1 * mole	Mutant.	Sabio-Rk rate law: 29357 from query {'Organism': 'Escherichia coli', 'ECNumber': '2.6.1.85'}	Sabio-Rk
Michaelis constant	R_ADD	M_ade_c	0.23		30	7.5	mM		Organism(Escherichia coli), EC(3.5.4.2)	Brenda
Michaelis constant	R_ADD	M_ade_c	0.3		30	7.5	mM		Organism(Escherichia coli), EC(3.5.4.2)	Brenda
Michaelis constant	R_ADD	M_ade_c	0.3		30	7.5	mM	Mutant.	Organism(Escherichia coli), EC(3.5.4.2)	Brenda
Michaelis constant	R_ADD	M_ade_c	0.33		30	7.5	mM		Organism(Escherichia coli), EC(3.5.4.2)	Brenda
Michaelis constant	R_ADD	M_ade_c	0.33		30	7.5	mM	Mutant.	Organism(Escherichia coli), EC(3.5.4.2)	Brenda
Michaelis constant	R_ADD	M_ade_c	0.8		30	7.5	mM	Mutant.	Organism(Escherichia coli), EC(3.5.4.2)	Brenda
Michaelis constant	R_ADD	M_ade_c	0.8		37	7.5	mM		Organism(Escherichia coli), EC(3.5.4.2)	Brenda
Michaelis constant	R_ADK1	M_amp_c	0.038		27	7.4	mM		Organism(Escherichia coli), EC(2.7.4.3)	Brenda
Michaelis constant	R_ADK1	M_amp_c	0.038		30		mM		Organism(Escherichia coli), EC(2.7.4.3)	Brenda
Michaelis constant	R_ADK1	M_amp_c	0.038		30	7.4	litre**-1 * mole		Sabio-Rk rate law: 11599 from query {'Organism': 'Escherichia coli', 'ECNumber': '2.7.4.3'}	Sabio-Rk
Michaelis constant	R_ADK1	M_atp_c	0.048		27	7.4	mM		Organism(Escherichia coli), EC(2.7.4.3)	Brenda
Michaelis constant	R_ADK1	M_atp_c	0.048		30		mM		Organism(Escherichia coli), EC(2.7.4.3)	Brenda
Michaelis constant	R_ADK1	M_atp_c	0.051		30	7.4	litre**-1 * mole		Sabio-Rk rate law: 11598 from query {'Organism': 'Escherichia coli', 'ECNumber': '2.7.4.3'}	Sabio-Rk
Michaelis constant	R_ADK1	M_atp_c	0.084		27	7.4	mM		Organism(Escherichia coli), EC(2.7.4.3)	Brenda
Michaelis constant	R_ADK1	M_atp_c	0.27		27	7.4	mM		Organism(Escherichia coli), EC(2.7.4.3)	Brenda
Michaelis constant	R_ADMDC	M_amet_c	0.1				mM		Organism(Escherichia coli), EC(4.1.1.50)	Brenda
Michaelis constant	R_ADNCYC	M_atp_c	0.0593817		37	8	mM	Mutant.	Organism(Escherichia coli), EC(4.6.1.1)	Brenda
Michaelis constant	R_ADNCYC	M_atp_c	0.27		37	8	mM		Organism(Escherichia coli), EC(4.6.1.1)	Brenda
Michaelis constant	R_ADNCYC	M_atp_c	0.27		37	8	mM	Mutant.	Organism(Escherichia coli), EC(4.6.1.1)	Brenda
Michaelis constant	R_ADNCYC	M_atp_c	0.45		37	8	mM	Mutant.	Organism(Escherichia coli), EC(4.6.1.1)	Brenda
Michaelis constant	R_ADNCYC	M_atp_c	0.45				mM		Organism(Escherichia coli), EC(4.6.1.1)	Brenda
Michaelis constant	R_ADPRDP	M_adprib_c	0.067				mM		Organism(Escherichia coli), EC(3.6.1.13)	Brenda
Michaelis constant	R_ADPT	M_ade_c	0.0013				mM		Organism(Escherichia coli), EC(2.4.2.7)	Brenda
Michaelis constant	R_ADPT	M_ade_c	0.02				mM		Organism(Escherichia coli), EC(2.4.2.7)	Brenda
Michaelis constant	R_ADPT	M_prpp_c	0.01				mM		Organism(Escherichia coli), EC(2.4.2.7)	Brenda
Michaelis constant	R_ADPT	M_prpp_c	0.125				mM		Organism(Escherichia coli), EC(2.4.2.7)	Brenda
Michaelis constant	R_ADSK	M_aps_c	0.00025		25	8	mM		Organism(Escherichia coli), EC(2.7.1.25)	Brenda
Michaelis constant	R_ADSK	M_aps_c	0.0005			8	mM		Organism(Escherichia coli), EC(2.7.1.25)	Brenda
Michaelis constant	R_ADSK	M_atp_c	0.01		25	8	mM		Organism(Escherichia coli), EC(2.7.1.25)	Brenda
Michaelis constant	R_ADSS	M_asp_DASH_L_c	0.01				mM		Organism(Escherichia coli), EC(6.3.4.4)	Brenda
Michaelis constant	R_ADSS	M_asp_DASH_L_c	0.013		22		mM		Organism(Escherichia coli), EC(6.3.4.4)	Brenda
Michaelis constant	R_ADSS	M_asp_DASH_L_c	0.03		25	7.7	mM	Mutant.	Organism(Escherichia coli), EC(6.3.4.4)	Brenda
Michaelis constant	R_ADSS	M_asp_DASH_L_c	0.03				mM		Organism(Escherichia coli), EC(6.3.4.4)	Brenda
Michaelis constant	R_ADSS	M_asp_DASH_L_c	0.03				mM	Mutant.	Organism(Escherichia coli), EC(6.3.4.4)	Brenda
Michaelis constant	R_ADSS	M_asp_DASH_L_c	0.191				mM		Organism(Escherichia coli), EC(6.3.4.4)	Brenda
Michaelis constant	R_ADSS	M_asp_DASH_L_c	0.23		22		mM		Organism(Escherichia coli), EC(6.3.4.4)	Brenda
Michaelis constant	R_ADSS	M_asp_DASH_L_c	0.23		25	7.7	mM		Organism(Escherichia coli), EC(6.3.4.4)	Brenda
Michaelis constant	R_ADSS	M_asp_DASH_L_c	0.23		25	7.7	mM	Mutant.	Organism(Escherichia coli), EC(6.3.4.4)	Brenda
Michaelis constant	R_ADSS	M_asp_DASH_L_c	0.23				mM		Organism(Escherichia coli), EC(6.3.4.4)	Brenda
Michaelis constant	R_ADSS	M_asp_DASH_L_c	0.28		25	7.7	mM	Mutant.	Organism(Escherichia coli), EC(6.3.4.4)	Brenda
Michaelis constant	R_ADSS	M_asp_DASH_L_c	0.28				mM		Organism(Escherichia coli), EC(6.3.4.4)	Brenda
Michaelis constant	R_ADSS	M_asp_DASH_L_c	0.308		25	5.6	mM	Mutant.	Organism(Escherichia coli), EC(6.3.4.4)	Brenda
Michaelis constant	R_ADSS	M_asp_DASH_L_c	0.308		25	7.7	mM	Mutant.	Organism(Escherichia coli), EC(6.3.4.4)	Brenda
Michaelis constant	R_ADSS	M_asp_DASH_L_c	0.308				mM		Organism(Escherichia coli), EC(6.3.4.4)	Brenda
Michaelis constant	R_ADSS	M_asp_DASH_L_c	0.308				mM	Mutant.	Organism(Escherichia coli), EC(6.3.4.4)	Brenda
Michaelis constant	R_ADSS	M_asp_DASH_L_c	0.9		25	5.6	mM		Organism(Escherichia coli), EC(6.3.4.4)	Brenda
Michaelis constant	R_ADSS	M_asp_DASH_L_c	0.98		25	7.7	mM	Mutant.	Organism(Escherichia coli), EC(6.3.4.4)	Brenda
Michaelis constant	R_ADSS	M_asp_DASH_L_c	0.98				mM		Organism(Escherichia coli), EC(6.3.4.4)	Brenda
Michaelis constant	R_ADSS	M_asp_DASH_L_c	0.98				mM	Mutant.	Organism(Escherichia coli), EC(6.3.4.4)	Brenda
Michaelis constant	R_ADSS	M_gtp_c	0.01				mM		Organism(Escherichia coli), EC(6.3.4.4)	Brenda
Michaelis constant	R_ADSS	M_gtp_c	0.01				mM		Organism(Escherichia coli), EC(6.3.4.4)	Brenda
Michaelis constant	R_ADSS	M_gtp_c	0.01				mM	Mutant.	Organism(Escherichia coli), EC(6.3.4.4)	Brenda
Michaelis constant	R_ADSS	M_gtp_c	0.011		25	5.6	mM		Organism(Escherichia coli), EC(6.3.4.4)	Brenda
Michaelis constant	R_ADSS	M_gtp_c	0.011		25	7.7	mM	Mutant.	Organism(Escherichia coli), EC(6.3.4.4)	Brenda
Michaelis constant	R_ADSS	M_gtp_c	0.011				mM	Mutant.	Organism(Escherichia coli), EC(6.3.4.4)	Brenda
Michaelis constant	R_ADSS	M_gtp_c	0.021		22		mM		Organism(Escherichia coli), EC(6.3.4.4)	Brenda
Michaelis constant	R_ADSS	M_gtp_c	0.022				mM		Organism(Escherichia coli), EC(6.3.4.4)	Brenda
Michaelis constant	R_ADSS	M_gtp_c	0.022				mM	Mutant.	Organism(Escherichia coli), EC(6.3.4.4)	Brenda
Michaelis constant	R_ADSS	M_gtp_c	0.026		22		mM		Organism(Escherichia coli), EC(6.3.4.4)	Brenda
Michaelis constant	R_ADSS	M_gtp_c	0.026		25	7.7	mM		Organism(Escherichia coli), EC(6.3.4.4)	Brenda
Michaelis constant	R_ADSS	M_gtp_c	0.026		25	7.7	mM	Mutant.	Organism(Escherichia coli), EC(6.3.4.4)	Brenda
Michaelis constant	R_ADSS	M_gtp_c	0.026				mM		Organism(Escherichia coli), EC(6.3.4.4)	Brenda
Michaelis constant	R_ADSS	M_gtp_c	0.026				mM	Mutant.	Organism(Escherichia coli), EC(6.3.4.4)	Brenda
Michaelis constant	R_ADSS	M_gtp_c	0.038		25	7.7	mM	Mutant.	Organism(Escherichia coli), EC(6.3.4.4)	Brenda
Michaelis constant	R_ADSS	M_gtp_c	0.038				mM		Organism(Escherichia coli), EC(6.3.4.4)	Brenda
Michaelis constant	R_ADSS	M_gtp_c	0.0535		25	5.6	mM	Mutant.	Organism(Escherichia coli), EC(6.3.4.4)	Brenda
Michaelis constant	R_ADSS	M_gtp_c	0.0535		25	7.7	mM	Mutant.	Organism(Escherichia coli), EC(6.3.4.4)	Brenda
Michaelis constant	R_ADSS	M_gtp_c	0.0535				mM		Organism(Escherichia coli), EC(6.3.4.4)	Brenda
Michaelis constant	R_ADSS	M_gtp_c	0.0535				mM	Mutant.	Organism(Escherichia coli), EC(6.3.4.4)	Brenda
Michaelis constant	R_ADSS	M_gtp_c	0.19		25	7.7	mM		Organism(Escherichia coli), EC(6.3.4.4)	Brenda
Michaelis constant	R_ADSS	M_gtp_c	0.19		25	7.7	mM	Mutant.	Organism(Escherichia coli), EC(6.3.4.4)	Brenda
Michaelis constant	R_ADSS	M_gtp_c	0.19				mM	Mutant.	Organism(Escherichia coli), EC(6.3.4.4)	Brenda
Michaelis constant	R_ADSS	M_imp_c	0.02				mM		Organism(Escherichia coli), EC(6.3.4.4)	Brenda
Michaelis constant	R_ADSS	M_imp_c	0.02				mM		Organism(Escherichia coli), EC(6.3.4.4)	Brenda
Michaelis constant	R_ADSS	M_imp_c	0.021				mM		Organism(Escherichia coli), EC(6.3.4.4)	Brenda
Michaelis constant	R_ADSS	M_imp_c	0.024		25	7.7	mM	Mutant.	Organism(Escherichia coli), EC(6.3.4.4)	Brenda
Michaelis constant	R_ADSS	M_imp_c	0.024				mM		Organism(Escherichia coli), EC(6.3.4.4)	Brenda
Michaelis constant	R_ADSS	M_imp_c	0.0278		25	7.7	mM	Mutant.	Organism(Escherichia coli), EC(6.3.4.4)	Brenda
Michaelis constant	R_ADSS	M_imp_c	0.0278				mM		Organism(Escherichia coli), EC(6.3.4.4)	Brenda
Michaelis constant	R_ADSS	M_imp_c	0.028		22		mM		Organism(Escherichia coli), EC(6.3.4.4)	Brenda
Michaelis constant	R_ADSS	M_imp_c	0.028		25	7.7	mM		Organism(Escherichia coli), EC(6.3.4.4)	Brenda
Michaelis constant	R_ADSS	M_imp_c	0.028		25	7.7	mM	Mutant.	Organism(Escherichia coli), EC(6.3.4.4)	Brenda
Michaelis constant	R_ADSS	M_imp_c	0.028				mM	Mutant.	Organism(Escherichia coli), EC(6.3.4.4)	Brenda
Michaelis constant	R_ADSS	M_imp_c	0.047		25	7.7	mM	Mutant.	Organism(Escherichia coli), EC(6.3.4.4)	Brenda
Michaelis constant	R_ADSS	M_imp_c	0.047				mM		Organism(Escherichia coli), EC(6.3.4.4)	Brenda
Michaelis constant	R_ADSS	M_imp_c	0.047				mM	Mutant.	Organism(Escherichia coli), EC(6.3.4.4)	Brenda
Michaelis constant	R_ADSS	M_imp_c	0.054				mM		Organism(Escherichia coli), EC(6.3.4.4)	Brenda
Michaelis constant	R_ADSS	M_imp_c	0.054				mM	Mutant.	Organism(Escherichia coli), EC(6.3.4.4)	Brenda
Michaelis constant	R_ADSS	M_imp_c	0.0596				mM		Organism(Escherichia coli), EC(6.3.4.4)	Brenda
Michaelis constant	R_ADSS	M_imp_c	0.066		25	7.7	mM		Organism(Escherichia coli), EC(6.3.4.4)	Brenda
Michaelis constant	R_ADSS	M_imp_c	0.07		25	5.6	mM		Organism(Escherichia coli), EC(6.3.4.4)	Brenda
Michaelis constant	R_ADSS	M_imp_c	0.07		25	5.6	mM	Mutant.	Organism(Escherichia coli), EC(6.3.4.4)	Brenda
Michaelis constant	R_ADSS	M_imp_c	0.07		25	7.7	mM	Mutant.	Organism(Escherichia coli), EC(6.3.4.4)	Brenda
Michaelis constant	R_ADSS	M_imp_c	0.07				mM	Mutant.	Organism(Escherichia coli), EC(6.3.4.4)	Brenda
Michaelis constant	R_ADSS	M_imp_c	2.94		25	7.7	mM	Mutant.	Organism(Escherichia coli), EC(6.3.4.4)	Brenda
Michaelis constant	R_AGDC	M_acgam6p_c	0.1				mM		Organism(Escherichia coli), EC(3.5.1.25)	Brenda
Michaelis constant	R_AGDC	M_acgam6p_c	0.1				mM	Mutant.	Organism(Escherichia coli), EC(3.5.1.25)	Brenda
Michaelis constant	R_AGDC	M_acgam6p_c	0.2				mM		Organism(Escherichia coli), EC(3.5.1.25)	Brenda
Michaelis constant	R_AGDC	M_acgam6p_c	0.23				mM		Organism(Escherichia coli), EC(3.5.1.25)	Brenda
Michaelis constant	R_AGDC	M_acgam6p_c	0.3				mM		Organism(Escherichia coli), EC(3.5.1.25)	Brenda
Michaelis constant	R_AGDC	M_acgam6p_c	0.3				mM	Mutant.	Organism(Escherichia coli), EC(3.5.1.25)	Brenda
Michaelis constant	R_AGDC	M_acgam6p_c	0.4				mM		Organism(Escherichia coli), EC(3.5.1.25)	Brenda
Michaelis constant	R_AGDC	M_acgam6p_c	0.64				mM		Organism(Escherichia coli), EC(3.5.1.25)	Brenda
Michaelis constant	R_AGDC	M_acgam6p_c	0.64				mM	Mutant.	Organism(Escherichia coli), EC(3.5.1.25)	Brenda
Michaelis constant	R_AGDC	M_acgam6p_c	0.8				mM		Organism(Escherichia coli), EC(3.5.1.25)	Brenda
Michaelis constant	R_AGDC	M_acgam6p_c	0.8				mM	Mutant.	Organism(Escherichia coli), EC(3.5.1.25)	Brenda
Michaelis constant	R_AGDC	M_acgam6p_c	15.5349				mM	Mutant.	Organism(Escherichia coli), EC(3.5.1.25)	Brenda
Michaelis constant	R_AGMHE	M_adphep_DASH_DD_c	0.1				mM		Organism(Escherichia coli), EC(5.1.3.20)	Brenda
Michaelis constant	R_AGMHE	M_adphep_DASH_DD_c	0.1				mM		Organism(Escherichia coli), EC(5.1.3.20)	Brenda
Michaelis constant	R_AGMT	M_agm_c	1.1				mM		Organism(Escherichia coli), EC(3.5.3.11)	Brenda
Michaelis constant	R_AGMT	M_agm_c	1.2				mM		Organism(Escherichia coli), EC(3.5.3.11)	Brenda
Michaelis constant	R_AGMT	M_agm_c	1.2				mM	Mutant.	Organism(Escherichia coli), EC(3.5.3.11)	Brenda
Michaelis constant	R_AGPR	M_nadp_c	0.17				mM		Organism(Escherichia coli), EC(1.2.1.38)	Brenda
Michaelis constant	R_AGPR	M_pi_c	3				mM		Organism(Escherichia coli), EC(1.2.1.38)	Brenda
Michaelis constant	R_AHCYSNS	M_ahcys_c	0.0013		21	7	mM		Organism(Escherichia coli), EC(3.2.2.9)	Brenda
Michaelis constant	R_AHCYSNS	M_ahcys_c	0.0013		21	7	mM	Mutant.	Organism(Escherichia coli), EC(3.2.2.9)	Brenda
Michaelis constant	R_AHCYSNS	M_ahcys_c	0.0043		37	7	mM		Organism(Escherichia coli), EC(3.2.2.9)	Brenda
Michaelis constant	R_AHCYSNS	M_ahcys_c	0.0043				mM		Organism(Escherichia coli), EC(3.2.2.9)	Brenda
Michaelis constant	R_AHCYSNS	M_ahcys_c	0.0053		21	7	mM	Mutant.	Organism(Escherichia coli), EC(3.2.2.9)	Brenda
Michaelis constant	R_AHCYSNS	M_ahcys_c	0.0053			7	mM		Organism(Escherichia coli), EC(3.2.2.9)	Brenda
Michaelis constant	R_AHCYSNS	M_ahcys_c	1.3		25	7.5	mM		Organism(Escherichia coli), EC(3.2.2.9)	Brenda
Michaelis constant	R_AHCYSNS	M_ahcys_c	3		21	7	mM	Mutant.	Organism(Escherichia coli), EC(3.2.2.9)	Brenda
Michaelis constant	R_AHCYSNS	M_ahcys_c	9				mM		Organism(Escherichia coli), EC(3.2.2.9)	Brenda
Michaelis constant	R_ALAALAr	M_ala_DASH_D_c	0.0012				mM		Organism(Escherichia coli), EC(6.3.2.4)	Brenda
Michaelis constant	R_ALAALAr	M_ala_DASH_D_c	0.003		37	7.5	mM		Organism(Escherichia coli), EC(6.3.2.4)	Brenda
Michaelis constant	R_ALAALAr	M_ala_DASH_D_c	0.0033				mM		Organism(Escherichia coli), EC(6.3.2.4)	Brenda
Michaelis constant	R_ALAALAr	M_ala_DASH_D_c	0.004		37	9.2	mM		Organism(Escherichia coli), EC(6.3.2.4)	Brenda
Michaelis constant	R_ALAALAr	M_ala_DASH_D_c	0.0057				mM		Organism(Escherichia coli), EC(6.3.2.4)	Brenda
Michaelis constant	R_ALAALAr	M_ala_DASH_D_c	0.11		37	6	mM		Organism(Escherichia coli), EC(6.3.2.4)	Brenda
Michaelis constant	R_ALAALAr	M_ala_DASH_D_c	0.11		37	7.5	mM	Mutant.	Organism(Escherichia coli), EC(6.3.2.4)	Brenda
Michaelis constant	R_ALAALAr	M_ala_DASH_D_c	0.11				mM	Mutant.	Organism(Escherichia coli), EC(6.3.2.4)	Brenda
Michaelis constant	R_ALAALAr	M_ala_DASH_D_c	0.55		37	7.5	mM	Mutant.	Organism(Escherichia coli), EC(6.3.2.4)	Brenda
Michaelis constant	R_ALAALAr	M_ala_DASH_D_c	0.55				mM		Organism(Escherichia coli), EC(6.3.2.4)	Brenda
Michaelis constant	R_ALAALAr	M_ala_DASH_D_c	0.55				mM	Mutant.	Organism(Escherichia coli), EC(6.3.2.4)	Brenda
Michaelis constant	R_ALAALAr	M_ala_DASH_D_c	1.1		37	9.2	mM		Organism(Escherichia coli), EC(6.3.2.4)	Brenda
Michaelis constant	R_ALAALAr	M_ala_DASH_D_c	1.13				mM		Organism(Escherichia coli), EC(6.3.2.4)	Brenda
Michaelis constant	R_ALAALAr	M_ala_DASH_D_c	1.13				mM		Organism(Escherichia coli), EC(6.3.2.4)	Brenda
Michaelis constant	R_ALAALAr	M_ala_DASH_D_c	1.2				mM		Organism(Escherichia coli), EC(6.3.2.4)	Brenda
Michaelis constant	R_ALAALAr	M_ala_DASH_D_c	2		37	7.5	mM		Organism(Escherichia coli), EC(6.3.2.4)	Brenda
Michaelis constant	R_ALAALAr	M_ala_DASH_D_c	2		37	9.2	mM	Mutant.	Organism(Escherichia coli), EC(6.3.2.4)	Brenda
Michaelis constant	R_ALAALAr	M_ala_DASH_D_c	38		37	6	mM	Mutant.	Organism(Escherichia coli), EC(6.3.2.4)	Brenda
Michaelis constant	R_ALAALAr	M_ala_DASH_D_c	38		37	7.5	mM	Mutant.	Organism(Escherichia coli), EC(6.3.2.4)	Brenda
Michaelis constant	R_ALAALAr	M_ala_DASH_D_c	38		37	9.2	mM	Mutant.	Organism(Escherichia coli), EC(6.3.2.4)	Brenda
Michaelis constant	R_ALAALAr	M_ala_DASH_D_c	38				mM		Organism(Escherichia coli), EC(6.3.2.4)	Brenda
Michaelis constant	R_ALAALAr	M_ala_DASH_D_c	38				mM	Mutant.	Organism(Escherichia coli), EC(6.3.2.4)	Brenda
Michaelis constant	R_ALAALAr	M_ala_DASH_D_c	5.4		37	6	mM	Mutant.	Organism(Escherichia coli), EC(6.3.2.4)	Brenda
Michaelis constant	R_ALAALAr	M_ala_DASH_D_c	5.4				mM		Organism(Escherichia coli), EC(6.3.2.4)	Brenda
Michaelis constant	R_ALAALAr	M_ala_DASH_D_c	6.4				mM		Organism(Escherichia coli), EC(6.3.2.4)	Brenda
Michaelis constant	R_ALAALAr	M_ala_DASH_D_c	8		37	6	mM		Organism(Escherichia coli), EC(6.3.2.4)	Brenda
Michaelis constant	R_ALAALAr	M_ala_DASH_D_c	8		37	6	mM	Mutant.	Organism(Escherichia coli), EC(6.3.2.4)	Brenda
Michaelis constant	R_ALAALAr	M_ala_DASH_D_c	8		37	7.5	mM	Mutant.	Organism(Escherichia coli), EC(6.3.2.4)	Brenda
Michaelis constant	R_ALAALAr	M_ala_DASH_D_c	8				mM	Mutant.	Organism(Escherichia coli), EC(6.3.2.4)	Brenda
Michaelis constant	R_ALAALAr	M_atp_c	0.049				mM		Organism(Escherichia coli), EC(6.3.2.4)	Brenda
Michaelis constant	R_ALAALAr	M_atp_c	0.049				mM	Mutant.	Organism(Escherichia coli), EC(6.3.2.4)	Brenda
Michaelis constant	R_ALAALAr	M_atp_c	31.2				mM	Mutant.	Organism(Escherichia coli), EC(6.3.2.4)	Brenda
Michaelis constant	R_ALAALAr	M_atp_c	40				mM		Organism(Escherichia coli), EC(6.3.2.4)	Brenda
Michaelis constant	R_ALAR	M_ala_DASH_L_c	0.29		37	8.2	mM		Organism(Escherichia coli), EC(5.1.1.1)	Brenda
Michaelis constant	R_ALAR	M_ala_DASH_L_c	1.008		30	8	litre**-1 * mole		Sabio-Rk rate law: 36947 from query {'Organism': 'Escherichia coli', 'ECNumber': '5.1.1.1'}	Sabio-Rk
Michaelis constant	R_ALAR	M_ala_DASH_L_c	1.008		30	8	litre**-1 * mole	Mutant.	Sabio-Rk rate law: 36948 from query {'Organism': 'Escherichia coli', 'ECNumber': '5.1.1.1'}	Sabio-Rk
Michaelis constant	R_ALAR	M_ala_DASH_L_c	1.049		30	8	mM		Organism(Escherichia coli), EC(5.1.1.1)	Brenda
Michaelis constant	R_ALAR	M_ala_DASH_L_c	1.401		30	8	mM		Organism(Escherichia coli), EC(5.1.1.1)	Brenda
Michaelis constant	R_ALAR	M_ala_DASH_L_c	1.516		30	8	mM		Organism(Escherichia coli), EC(5.1.1.1)	Brenda
Michaelis constant	R_ALAR	M_ala_DASH_L_c	1.562		30	8	mM		Organism(Escherichia coli), EC(5.1.1.1)	Brenda
Michaelis constant	R_ALAR	M_ala_DASH_L_c	1.993		30	8	mM		Organism(Escherichia coli), EC(5.1.1.1)	Brenda
Michaelis constant	R_ALAR	M_ala_DASH_L_c	17.4		30	7.4	mM		Organism(Escherichia coli), EC(5.1.1.1)	Brenda
Michaelis constant	R_ALAR	M_ala_DASH_L_c	2.057		30	8	mM		Organism(Escherichia coli), EC(5.1.1.1)	Brenda
Michaelis constant	R_ALAR	M_ala_DASH_L_c	3.03		30	8	mM		Organism(Escherichia coli), EC(5.1.1.1)	Brenda
Michaelis constant	R_ALAR	M_ala_DASH_L_c	3.603		30	8	mM		Organism(Escherichia coli), EC(5.1.1.1)	Brenda
Michaelis constant	R_ALAR	M_ala_DASH_L_c	70.92		30	8	litre**-1 * mole	Mutant.	Sabio-Rk rate law: 36954 from query {'Organism': 'Escherichia coli', 'ECNumber': '5.1.1.1'}	Sabio-Rk
Michaelis constant	R_ALATRS	M_ala_DASH_L_c	0.05		22	8	mM		Organism(Escherichia coli), EC(6.1.1.7)	Brenda
Michaelis constant	R_ALATRS	M_ala_DASH_L_c	0.05				mM	Mutant.	Organism(Escherichia coli), EC(6.1.1.7)	Brenda
Michaelis constant	R_ALATRS	M_ala_DASH_L_c	0.34		22	8	mM	Mutant.	Organism(Escherichia coli), EC(6.1.1.7)	Brenda
Michaelis constant	R_ALATRS	M_ala_DASH_L_c	0.34				mM		Organism(Escherichia coli), EC(6.1.1.7)	Brenda
Michaelis constant	R_ALATRS	M_ala_DASH_L_c	0.34				mM	Mutant.	Organism(Escherichia coli), EC(6.1.1.7)	Brenda
Michaelis constant	R_ALATRS	M_atp_c	0.083				mM		Organism(Escherichia coli), EC(6.1.1.7)	Brenda
Michaelis constant	R_ALATRS	M_atp_c	0.095				mM		Organism(Escherichia coli), EC(6.1.1.7)	Brenda
Michaelis constant	R_ALATRS	M_atp_c	0.095				mM	Mutant.	Organism(Escherichia coli), EC(6.1.1.7)	Brenda
Michaelis constant	R_ALCD2x	M_etoh_c	10.6				mM		Organism(Escherichia coli), EC(1.1.1.1)	Brenda
Michaelis constant	R_ALDD19xr	M_nad_c	0.035			7.5	mM		Organism(Escherichia coli), EC(1.2.1.39)	Brenda
Michaelis constant	R_ALDD19xr	M_nad_c	0.05		22	7.7	litre**-1 * mole		Sabio-Rk rate law: 28965 from query {'Organism': 'Escherichia coli', 'KeggReactionID': 'R02536'}	Sabio-Rk
Michaelis constant	R_ALDD19xr	M_pacald_c	0.007				mM		Organism(Escherichia coli), EC(1.2.1.39)	Brenda
Michaelis constant	R_ALDD19xr	M_pacald_c	0.0116			7.5	mM		Organism(Escherichia coli), EC(1.2.1.39)	Brenda
Michaelis constant	R_ALDD19xr	M_pacald_c	140		22	7.7	litre**-1 * mole		Sabio-Rk rate law: 28931 from query {'Organism': 'Escherichia coli', 'KeggReactionID': 'R02536'}	Sabio-Rk
Michaelis constant	R_ALDD2x	M_acald_c	1		37	8	mM		Organism(Escherichia coli), EC(1.2.1.3)	Brenda
Michaelis constant	R_ALDD2x	M_acald_c	3.6		22	7.7	litre**-1 * mole		Sabio-Rk rate law: 28910 from query {'Organism': 'Escherichia coli', 'KeggReactionID': 'R00710'}	Sabio-Rk
Michaelis constant	R_ALDD2y	M_acald_c	0.0025		25	7.5	mM		Organism(Escherichia coli), EC(1.2.1.4)	Brenda
Michaelis constant	R_ALDD2y	M_acald_c	0.0025		25	7.5	litre**-1 * mole		Sabio-Rk rate law: 46253 from query {'Organism': 'Escherichia coli', 'ECNumber': '1.2.1.4'}	Sabio-Rk
Michaelis constant	R_ALDD2y	M_acald_c	28		22	7.7	litre**-1 * mole		Sabio-Rk rate law: 28911 from query {'Organism': 'Escherichia coli', 'KeggReactionID': 'R00711'}	Sabio-Rk
Michaelis constant	R_ALDD2y	M_nadp_c	0.1		25	7.5	mM		Organism(Escherichia coli), EC(1.2.1.4)	Brenda
Michaelis constant	R_ALLK	M_atp_c	0.27		25	7.6	litre**-1 * mole		Sabio-Rk rate law: 40792 from query {'Organism': 'Escherichia coli', 'ECNumber': '2.7.1.55'}	Sabio-Rk
Michaelis constant	R_ALLK	M_atp_c	0.27		25	7.6	litre**-1 * mole	Mutant.	Sabio-Rk rate law: 40796 from query {'Organism': 'Escherichia coli', 'ECNumber': '2.7.1.55'}	Sabio-Rk
Michaelis constant	R_ALLK	M_atp_c	5.4		25	7.6	litre**-1 * mole		Sabio-Rk rate law: 40802 from query {'Organism': 'Escherichia coli', 'ECNumber': '2.7.1.55'}	Sabio-Rk
Michaelis constant	R_ALLK	M_atp_c	5.4		25	7.6	litre**-1 * mole	Mutant.	Sabio-Rk rate law: 40798 from query {'Organism': 'Escherichia coli', 'ECNumber': '2.7.1.55'}	Sabio-Rk
Michaelis constant	R_ALTRH	M_altrn_c	0.8				mM		Organism(Escherichia coli), EC(4.2.1.7)	Brenda
Michaelis constant	R_AMANK	M_atp_c	0.26		25	7.6	litre**-1 * mole		Sabio-Rk rate law: 40782 from query {'Organism': 'Escherichia coli', 'ECNumber': '2.7.1.60'}	Sabio-Rk
Michaelis constant	R_AMANK	M_atp_c	0.26		25	7.6	litre**-1 * mole	Mutant.	Sabio-Rk rate law: 40786 from query {'Organism': 'Escherichia coli', 'ECNumber': '2.7.1.60'}	Sabio-Rk
Michaelis constant	R_AMANK	M_atp_c	0.51		25	7.6	litre**-1 * mole		Sabio-Rk rate law: 37734 from query {'Organism': 'Escherichia coli', 'ECNumber': '2.7.1.60'}	Sabio-Rk
Michaelis constant	R_AMANK	M_atp_c	0.51		25	7.6	litre**-1 * mole	Mutant.	Sabio-Rk rate law: 40783 from query {'Organism': 'Escherichia coli', 'KeggReactionID': 'R02705'}	Sabio-Rk
Michaelis constant	R_AMANK	M_atp_c	1.2		25	7.6	litre**-1 * mole		Sabio-Rk rate law: 40787 from query {'Organism': 'Escherichia coli', 'ECNumber': '2.7.1.60'}	Sabio-Rk
Michaelis constant	R_AMANK	M_atp_c	1.2		25	7.6	litre**-1 * mole	Mutant.	Sabio-Rk rate law: 40791 from query {'Organism': 'Escherichia coli', 'ECNumber': '2.7.1.60'}	Sabio-Rk
Michaelis constant	R_AMANK	M_atp_c	189.453		25	7.6	litre**-1 * mole	Mutant.	Sabio-Rk rate law: 40783 from query {'Organism': 'Escherichia coli', 'ECNumber': '2.7.1.60'}	Sabio-Rk
Michaelis constant	R_AMANK	M_atp_c	2.9		25	7.6	litre**-1 * mole		Sabio-Rk rate law: 37732 from query {'Organism': 'Escherichia coli', 'ECNumber': '2.7.1.60'}	Sabio-Rk
Michaelis constant	R_AMANK	M_atp_c	2.9		25	7.6	litre**-1 * mole	Mutant.	Sabio-Rk rate law: 40783 from query {'Organism': 'Escherichia coli', 'ECNumber': '2.7.1.60'}	Sabio-Rk
Michaelis constant	R_AMAOTr	M_8aonn_c	0.001			9	mM		Organism(Escherichia coli), EC(2.6.1.62)	Brenda
Michaelis constant	R_AMAOTr	M_8aonn_c	0.0012		37	8.5	mM		Organism(Escherichia coli), EC(2.6.1.62)	Brenda
Michaelis constant	R_AMAOTr	M_8aonn_c	0.0012			9	mM	Mutant.	Organism(Escherichia coli), EC(2.6.1.62)	Brenda
Michaelis constant	R_AMAOTr	M_8aonn_c	0.0012				mM		Organism(Escherichia coli), EC(2.6.1.62)	Brenda
Michaelis constant	R_AMAOTr	M_8aonn_c	0.002		25		mM		Organism(Escherichia coli), EC(2.6.1.62)	Brenda
Michaelis constant	R_AMAOTr	M_8aonn_c	0.002			9	mM	Mutant.	Organism(Escherichia coli), EC(2.6.1.62)	Brenda
Michaelis constant	R_AMAOTr	M_8aonn_c	0.23		25		mM		Organism(Escherichia coli), EC(2.6.1.62)	Brenda
Michaelis constant	R_AMAOTr	M_8aonn_c	0.51			9	mM	Mutant.	Organism(Escherichia coli), EC(2.6.1.62)	Brenda
Michaelis constant	R_AMAOTr	M_8aonn_c	0.8		25	9	litre**-1 * mole	Mutant.	Sabio-Rk rate law: 48630 from query {'Organism': 'Escherichia coli', 'ECNumber': '2.6.1.62'}	Sabio-Rk
Michaelis constant	R_AMAOTr	M_amet_c	0.0002		37	8.5	mM		Organism(Escherichia coli), EC(2.6.1.62)	Brenda
Michaelis constant	R_AMAOTr	M_amet_c	0.0002			9	mM	Mutant.	Organism(Escherichia coli), EC(2.6.1.62)	Brenda
Michaelis constant	R_AMAOTr	M_amet_c	0.15		25		mM		Organism(Escherichia coli), EC(2.6.1.62)	Brenda
Michaelis constant	R_AMAOTr	M_amet_c	0.2		37	8.5	mM		Organism(Escherichia coli), EC(2.6.1.62)	Brenda
Michaelis constant	R_AMAOTr	M_amet_c	0.2				mM		Organism(Escherichia coli), EC(2.6.1.62)	Brenda
Michaelis constant	R_AMAOTr	M_amet_c	0.3			9	mM		Organism(Escherichia coli), EC(2.6.1.62)	Brenda
Michaelis constant	R_AMAOTr	M_amet_c	0.3			9	mM	Mutant.	Organism(Escherichia coli), EC(2.6.1.62)	Brenda
Michaelis constant	R_AMPN	M_amp_c	0.12				mM		Organism(Escherichia coli), EC(3.2.2.4)	Brenda
Michaelis constant	R_AMPN	M_amp_c	15				mM		Organism(Escherichia coli), EC(3.2.2.4)	Brenda
Michaelis constant	R_ANPRT	M_prpp_c	0.1				mM		Organism(Escherichia coli), EC(2.4.2.18)	Brenda
Michaelis constant	R_ANPRT	M_prpp_c	0.2				mM		Organism(Escherichia coli), EC(2.4.2.18)	Brenda
Michaelis constant	R_ANS	M_chor_c	0.0012				mM		Organism(Escherichia coli), EC(4.1.3.27)	Brenda
Michaelis constant	R_ANS	M_chor_c	0.029			7.5	mM		Organism(Escherichia coli), EC(4.1.3.27)	Brenda
Michaelis constant	R_ANS	M_gln_DASH_L_c	0.36				mM		Organism(Escherichia coli), EC(4.1.3.27)	Brenda
Michaelis constant	R_AOXSr2	M_ala_DASH_L_c	0.25		30	7.5	mM		Organism(Escherichia coli), EC(2.3.1.47)	Brenda
Michaelis constant	R_AOXSr2	M_ala_DASH_L_c	0.5				mM		Organism(Escherichia coli), EC(2.3.1.47)	Brenda
Michaelis constant	R_AOXSr2	M_ala_DASH_L_c	0.5				mM		Organism(Escherichia coli), EC(2.3.1.47)	Brenda
Michaelis constant	R_AOXSr2	M_ala_DASH_L_c	0.9				mM		Organism(Escherichia coli), EC(2.3.1.47)	Brenda
Michaelis constant	R_AOXSr2	M_ala_DASH_L_c	2.5		25	7	litre**-1 * mole		Sabio-Rk rate law: 50642 from query {'Organism': 'Escherichia coli', 'ECNumber': '2.3.1.47'}	Sabio-Rk
Michaelis constant	R_AP4AH	M_ap4a_c	0.012				mM		Organism(Escherichia coli), EC(3.6.1.41)	Brenda
Michaelis constant	R_AP4AH	M_ap4a_c	0.022				mM		Organism(Escherichia coli), EC(3.6.1.41)	Brenda
Michaelis constant	R_AP4AH	M_ap4a_c	0.025		30	7.6	mM		Organism(Escherichia coli), EC(3.6.1.41)	Brenda
Michaelis constant	R_AP4AH	M_ap4a_c	0.025				mM		Organism(Escherichia coli), EC(3.6.1.41)	Brenda
Michaelis constant	R_APCS	M_ametam_c	0.032		37	7.5	mM		Organism(Escherichia coli), EC(2.5.1.16)	Brenda
Michaelis constant	R_APCS	M_ametam_c	0.032		37	7.5	mM	Mutant.	Organism(Escherichia coli), EC(2.5.1.16)	Brenda
Michaelis constant	R_APCS	M_ametam_c	250		37	7.5	mM	Mutant.	Organism(Escherichia coli), EC(2.5.1.16)	Brenda
Michaelis constant	R_ARAI	M_arab_DASH_L_c	60				mM		Organism(Escherichia coli), EC(5.3.1.4)	Brenda
Michaelis constant	R_ARGDC	M_arg_DASH_L_c	0.03		37	8.4	mM		Organism(Escherichia coli), EC(4.1.1.19)	Brenda
Michaelis constant	R_ARGDC	M_arg_DASH_L_c	0.03		37	8.4	litre**-1 * mole		Sabio-Rk rate law: 37575 from query {'Organism': 'Escherichia coli', 'ECNumber': '4.1.1.19'}	Sabio-Rk
Michaelis constant	R_ARGDC	M_arg_DASH_L_c	0.1		37	8.4	litre**-1 * mole		Sabio-Rk rate law: 37576 from query {'Organism': 'Escherichia coli', 'ECNumber': '4.1.1.19'}	Sabio-Rk
Michaelis constant	R_ARGDC	M_arg_DASH_L_c	0.65		37	5.2	mM		Organism(Escherichia coli), EC(4.1.1.19)	Brenda
Michaelis constant	R_ARGDC	M_arg_DASH_L_c	0.65		37	5.25	litre**-1 * mole		Sabio-Rk rate law: 38712 from query {'Organism': 'Escherichia coli', 'ECNumber': '4.1.1.19'}	Sabio-Rk
Michaelis constant	R_ARGDC	M_arg_DASH_L_c	0.65				mM		Organism(Escherichia coli), EC(4.1.1.19)	Brenda
Michaelis constant	R_ARGDC	M_arg_DASH_L_c	0.95		37	5.25	litre**-1 * mole		Sabio-Rk rate law: 38700 from query {'Organism': 'Escherichia coli', 'ECNumber': '4.1.1.19'}	Sabio-Rk
Michaelis constant	R_ARGDC	M_arg_DASH_L_c	2.1		37	5.25	litre**-1 * mole		Sabio-Rk rate law: 38706 from query {'Organism': 'Escherichia coli', 'ECNumber': '4.1.1.19'}	Sabio-Rk
Michaelis constant	R_ARGDC	M_arg_DASH_L_c	2.3		37	5.25	litre**-1 * mole		Sabio-Rk rate law: 38707 from query {'Organism': 'Escherichia coli', 'ECNumber': '4.1.1.19'}	Sabio-Rk
Michaelis constant	R_ARGDC	M_arg_DASH_L_c	2.6		37	5.25	litre**-1 * mole		Sabio-Rk rate law: 38705 from query {'Organism': 'Escherichia coli', 'ECNumber': '4.1.1.19'}	Sabio-Rk
Michaelis constant	R_ARGDCpp	M_arg_DASH_L_p	0.03		37	8.4	mM		Organism(Escherichia coli), EC(4.1.1.19)	Brenda
Michaelis constant	R_ARGDCpp	M_arg_DASH_L_p	0.03		37	8.4	litre**-1 * mole		Sabio-Rk rate law: 37575 from query {'Organism': 'Escherichia coli', 'ECNumber': '4.1.1.19'}	Sabio-Rk
Michaelis constant	R_ARGDCpp	M_arg_DASH_L_p	0.1		37	8.4	litre**-1 * mole		Sabio-Rk rate law: 37576 from query {'Organism': 'Escherichia coli', 'ECNumber': '4.1.1.19'}	Sabio-Rk
Michaelis constant	R_ARGDCpp	M_arg_DASH_L_p	0.65		37	5.2	mM		Organism(Escherichia coli), EC(4.1.1.19)	Brenda
Michaelis constant	R_ARGDCpp	M_arg_DASH_L_p	0.65		37	5.25	litre**-1 * mole		Sabio-Rk rate law: 38712 from query {'Organism': 'Escherichia coli', 'ECNumber': '4.1.1.19'}	Sabio-Rk
Michaelis constant	R_ARGDCpp	M_arg_DASH_L_p	0.65				mM		Organism(Escherichia coli), EC(4.1.1.19)	Brenda
Michaelis constant	R_ARGDCpp	M_arg_DASH_L_p	0.95		37	5.25	litre**-1 * mole		Sabio-Rk rate law: 38700 from query {'Organism': 'Escherichia coli', 'ECNumber': '4.1.1.19'}	Sabio-Rk
Michaelis constant	R_ARGDCpp	M_arg_DASH_L_p	2.1		37	5.25	litre**-1 * mole		Sabio-Rk rate law: 38706 from query {'Organism': 'Escherichia coli', 'ECNumber': '4.1.1.19'}	Sabio-Rk
Michaelis constant	R_ARGDCpp	M_arg_DASH_L_p	2.3		37	5.25	litre**-1 * mole		Sabio-Rk rate law: 38707 from query {'Organism': 'Escherichia coli', 'ECNumber': '4.1.1.19'}	Sabio-Rk
Michaelis constant	R_ARGDCpp	M_arg_DASH_L_p	2.6		37	5.25	litre**-1 * mole		Sabio-Rk rate law: 38705 from query {'Organism': 'Escherichia coli', 'ECNumber': '4.1.1.19'}	Sabio-Rk
Michaelis constant	R_ARGTRS	M_arg_DASH_L_c	0.0021		37	7.4	litre**-1 * mole		Sabio-Rk rate law: 7860 from query {'Organism': 'Escherichia coli', 'ECNumber': '6.1.1.19'}	Sabio-Rk
Michaelis constant	R_ARGTRS	M_arg_DASH_L_c	0.003		37	7.4	litre**-1 * mole		Sabio-Rk rate law: 7858 from query {'Organism': 'Escherichia coli', 'ECNumber': '6.1.1.19'}	Sabio-Rk
Michaelis constant	R_ARGTRS	M_arg_DASH_L_c	0.0031		37	7.4	litre**-1 * mole		Sabio-Rk rate law: 7857 from query {'Organism': 'Escherichia coli', 'ECNumber': '6.1.1.19'}	Sabio-Rk
Michaelis constant	R_ARGTRS	M_arg_DASH_L_c	0.0034		37	7.4	litre**-1 * mole		Sabio-Rk rate law: 7859 from query {'Organism': 'Escherichia coli', 'ECNumber': '6.1.1.19'}	Sabio-Rk
Michaelis constant	R_ARGTRS	M_arg_DASH_L_c	0.0046		37	7.4	litre**-1 * mole		Sabio-Rk rate law: 7862 from query {'Organism': 'Escherichia coli', 'ECNumber': '6.1.1.19'}	Sabio-Rk
Michaelis constant	R_ARGTRS	M_arg_DASH_L_c	0.0055		37	7.4	litre**-1 * mole		Sabio-Rk rate law: 7861 from query {'Organism': 'Escherichia coli', 'ECNumber': '6.1.1.19'}	Sabio-Rk
Michaelis constant	R_ARGTRS	M_arg_DASH_L_c	0.009				mM		Organism(Escherichia coli), EC(6.1.1.19)	Brenda
Michaelis constant	R_ARGTRS	M_arg_DASH_L_c	0.009				mM	Mutant.	Organism(Escherichia coli), EC(6.1.1.19)	Brenda
Michaelis constant	R_ARGTRS	M_arg_DASH_L_c	0.012			7.4	mM		Organism(Escherichia coli), EC(6.1.1.19)	Brenda
Michaelis constant	R_ARGTRS	M_arg_DASH_L_c	0.012				mM		Organism(Escherichia coli), EC(6.1.1.19)	Brenda
Michaelis constant	R_ARGTRS	M_arg_DASH_L_c	0.0137				mM		Organism(Escherichia coli), EC(6.1.1.19)	Brenda
Michaelis constant	R_ARGTRS	M_arg_DASH_L_c	0.11				mM		Organism(Escherichia coli), EC(6.1.1.19)	Brenda
Michaelis constant	R_ARGTRS	M_arg_DASH_L_c	0.15				mM		Organism(Escherichia coli), EC(6.1.1.19)	Brenda
Michaelis constant	R_ARGTRS	M_arg_DASH_L_c	0.7				mM		Organism(Escherichia coli), EC(6.1.1.19)	Brenda
Michaelis constant	R_ARGTRS	M_arg_DASH_L_c	3.66667e-07			7.4	mM	Mutant.	Organism(Escherichia coli), EC(6.1.1.19)	Brenda
Michaelis constant	R_ARGTRS	M_atp_c	0.0031			7.4	mM	Mutant.	Organism(Escherichia coli), EC(6.1.1.19)	Brenda
Michaelis constant	R_ARGTRS	M_atp_c	0.9			7.4	mM		Organism(Escherichia coli), EC(6.1.1.19)	Brenda
Michaelis constant	R_ARGTRS	M_atp_c	0.9				mM		Organism(Escherichia coli), EC(6.1.1.19)	Brenda
Michaelis constant	R_ARGTRS	M_atp_c	1.2				mM		Organism(Escherichia coli), EC(6.1.1.19)	Brenda
Michaelis constant	R_ARGTRS	M_atp_c	1.35				mM		Organism(Escherichia coli), EC(6.1.1.19)	Brenda
Michaelis constant	R_ARGTRS	M_atp_c	1.9				mM		Organism(Escherichia coli), EC(6.1.1.19)	Brenda
Michaelis constant	R_ARGTRS	M_atp_c	2				mM		Organism(Escherichia coli), EC(6.1.1.19)	Brenda
Michaelis constant	R_ARGTRS	M_atp_c	2				mM	Mutant.	Organism(Escherichia coli), EC(6.1.1.19)	Brenda
Michaelis constant	R_ASAD	M_aspsa_c	0.2				mM		Organism(Escherichia coli), EC(1.2.1.11)	Brenda
Michaelis constant	R_ASAD	M_nadp_c	0.09				mM		Organism(Escherichia coli), EC(1.2.1.11)	Brenda
Michaelis constant	R_ASAD	M_pi_c	2.9				mM		Organism(Escherichia coli), EC(1.2.1.11)	Brenda
Michaelis constant	R_ASAD	M_pi_c	9				mM		Organism(Escherichia coli), EC(1.2.1.11)	Brenda
Michaelis constant	R_ASNN	M_asn_DASH_L_c	0.0115				mM		Organism(Escherichia coli), EC(3.5.1.1)	Brenda
Michaelis constant	R_ASNN	M_asn_DASH_L_c	0.0125				mM		Organism(Escherichia coli), EC(3.5.1.1)	Brenda
Michaelis constant	R_ASNN	M_asn_DASH_L_c	0.015		25	7	mM		Organism(Escherichia coli), EC(3.5.1.1)	Brenda
Michaelis constant	R_ASNN	M_asn_DASH_L_c	0.015		25	7	mM	Mutant.	Organism(Escherichia coli), EC(3.5.1.1)	Brenda
Michaelis constant	R_ASNN	M_asn_DASH_L_c	0.015		25	7	litre**-1 * mole		Sabio-Rk rate law: 13083 from query {'Organism': 'Escherichia coli', 'ECNumber': '3.5.1.1'}	Sabio-Rk
Michaelis constant	R_ASNN	M_asn_DASH_L_c	0.015		25	7	litre**-1 * mole	Mutant.	Sabio-Rk rate law: 13084 from query {'Organism': 'Escherichia coli', 'ECNumber': '3.5.1.1'}	Sabio-Rk
Michaelis constant	R_ASNN	M_asn_DASH_L_c	0.12		35	7.4	litre**-1 * mole		Sabio-Rk rate law: 49670 from query {'Organism': 'Escherichia coli', 'ECNumber': '3.5.1.1'}	Sabio-Rk
Michaelis constant	R_ASNN	M_asn_DASH_L_c	0.442		37	8	mM	Mutant.	Organism(Escherichia coli), EC(3.5.1.1)	Brenda
Michaelis constant	R_ASNN	M_asn_DASH_L_c	0.442		37		mM		Organism(Escherichia coli), EC(3.5.1.1)	Brenda
Michaelis constant	R_ASNN	M_asn_DASH_L_c	3.9		22	7.5	litre**-1 * mole		Sabio-Rk rate law: 47861 from query {'Organism': 'Escherichia coli', 'KeggReactionID': 'R00485'}	Sabio-Rk
Michaelis constant	R_ASNN	M_asn_DASH_L_c	5.3		37	8	mM		Organism(Escherichia coli), EC(3.5.1.1)	Brenda
Michaelis constant	R_ASNNpp	M_asn_DASH_L_p	0.0115				mM		Organism(Escherichia coli), EC(3.5.1.1)	Brenda
Michaelis constant	R_ASNNpp	M_asn_DASH_L_p	0.0125				mM		Organism(Escherichia coli), EC(3.5.1.1)	Brenda
Michaelis constant	R_ASNNpp	M_asn_DASH_L_p	0.015		25	7	mM		Organism(Escherichia coli), EC(3.5.1.1)	Brenda
Michaelis constant	R_ASNNpp	M_asn_DASH_L_p	0.015		25	7	mM	Mutant.	Organism(Escherichia coli), EC(3.5.1.1)	Brenda
Michaelis constant	R_ASNNpp	M_asn_DASH_L_p	0.015		25	7	litre**-1 * mole		Sabio-Rk rate law: 13083 from query {'Organism': 'Escherichia coli', 'ECNumber': '3.5.1.1'}	Sabio-Rk
Michaelis constant	R_ASNNpp	M_asn_DASH_L_p	0.015		25	7	litre**-1 * mole	Mutant.	Sabio-Rk rate law: 13084 from query {'Organism': 'Escherichia coli', 'ECNumber': '3.5.1.1'}	Sabio-Rk
Michaelis constant	R_ASNNpp	M_asn_DASH_L_p	0.12		35	7.4	litre**-1 * mole		Sabio-Rk rate law: 49670 from query {'Organism': 'Escherichia coli', 'ECNumber': '3.5.1.1'}	Sabio-Rk
Michaelis constant	R_ASNNpp	M_asn_DASH_L_p	0.442		37	8	mM	Mutant.	Organism(Escherichia coli), EC(3.5.1.1)	Brenda
Michaelis constant	R_ASNNpp	M_asn_DASH_L_p	0.442		37		mM		Organism(Escherichia coli), EC(3.5.1.1)	Brenda
Michaelis constant	R_ASNNpp	M_asn_DASH_L_p	3.9		22	7.5	litre**-1 * mole		Sabio-Rk rate law: 47861 from query {'Organism': 'Escherichia coli', 'KeggReactionID': 'R00485'}	Sabio-Rk
Michaelis constant	R_ASNNpp	M_asn_DASH_L_p	5.3		37	8	mM		Organism(Escherichia coli), EC(3.5.1.1)	Brenda
Michaelis constant	R_ASNS1	M_asp_DASH_L_c	0.53				mM		Organism(Escherichia coli), EC(6.3.5.4)	Brenda
Michaelis constant	R_ASNS1	M_asp_DASH_L_c	0.58		37	8	mM		Organism(Escherichia coli), EC(6.3.5.4)	Brenda
Michaelis constant	R_ASNS1	M_asp_DASH_L_c	0.68				mM		Organism(Escherichia coli), EC(6.3.5.4)	Brenda
Michaelis constant	R_ASNS1	M_asp_DASH_L_c	0.68				mM		Organism(Escherichia coli), EC(6.3.5.4)	Brenda
Michaelis constant	R_ASNS1	M_asp_DASH_L_c	0.68				mM	Mutant.	Organism(Escherichia coli), EC(6.3.5.4)	Brenda
Michaelis constant	R_ASNS1	M_asp_DASH_L_c	0.85				mM		Organism(Escherichia coli), EC(6.3.5.4)	Brenda
Michaelis constant	R_ASNS1	M_asp_DASH_L_c	0.85				mM		Organism(Escherichia coli), EC(6.3.5.4)	Brenda
Michaelis constant	R_ASNS1	M_asp_DASH_L_c	0.85				mM	Mutant.	Organism(Escherichia coli), EC(6.3.5.4)	Brenda
Michaelis constant	R_ASNS1	M_asp_DASH_L_c	1.2		37	8	mM		Organism(Escherichia coli), EC(6.3.5.4)	Brenda
Michaelis constant	R_ASNS1	M_asp_DASH_L_c	1.2				mM	Mutant.	Organism(Escherichia coli), EC(6.3.5.4)	Brenda
Michaelis constant	R_ASNS1	M_asp_DASH_L_c	147292		37	8	mM	Mutant.	Organism(Escherichia coli), EC(6.3.5.4)	Brenda
Michaelis constant	R_ASNS1	M_atp_c	0.1		37	8	mM		Organism(Escherichia coli), EC(6.3.5.4)	Brenda
Michaelis constant	R_ASNS1	M_atp_c	0.11		37	8	mM		Organism(Escherichia coli), EC(6.3.5.4)	Brenda
Michaelis constant	R_ASNS1	M_atp_c	0.18				mM		Organism(Escherichia coli), EC(6.3.5.4)	Brenda
Michaelis constant	R_ASNS1	M_atp_c	0.18				mM		Organism(Escherichia coli), EC(6.3.5.4)	Brenda
Michaelis constant	R_ASNS1	M_atp_c	0.18				mM	Mutant.	Organism(Escherichia coli), EC(6.3.5.4)	Brenda
Michaelis constant	R_ASNS1	M_atp_c	0.26				mM		Organism(Escherichia coli), EC(6.3.5.4)	Brenda
Michaelis constant	R_ASNS1	M_atp_c	0.26				mM	Mutant.	Organism(Escherichia coli), EC(6.3.5.4)	Brenda
Michaelis constant	R_ASNS1	M_atp_c	2.94		37	8	mM	Mutant.	Organism(Escherichia coli), EC(6.3.5.4)	Brenda
Michaelis constant	R_ASNS1	M_gln_DASH_L_c	0.66				mM		Organism(Escherichia coli), EC(6.3.5.4)	Brenda
Michaelis constant	R_ASNS1	M_gln_DASH_L_c	0.69		37	8	mM	Mutant.	Organism(Escherichia coli), EC(6.3.5.4)	Brenda
Michaelis constant	R_ASNS1	M_gln_DASH_L_c	0.69				mM		Organism(Escherichia coli), EC(6.3.5.4)	Brenda
Michaelis constant	R_ASNS1	M_gln_DASH_L_c	0.69				mM		Organism(Escherichia coli), EC(6.3.5.4)	Brenda
Michaelis constant	R_ASNS1	M_gln_DASH_L_c	0.69				mM	Mutant.	Organism(Escherichia coli), EC(6.3.5.4)	Brenda
Michaelis constant	R_ASNS1	M_gln_DASH_L_c	1.39				mM		Organism(Escherichia coli), EC(6.3.5.4)	Brenda
Michaelis constant	R_ASNS1	M_gln_DASH_L_c	1.67				mM		Organism(Escherichia coli), EC(6.3.5.4)	Brenda
Michaelis constant	R_ASNS1	M_gln_DASH_L_c	1.7		37	8	mM		Organism(Escherichia coli), EC(6.3.5.4)	Brenda
Michaelis constant	R_ASNS1	M_gln_DASH_L_c	1.9		37	8	mM	Mutant.	Organism(Escherichia coli), EC(6.3.5.4)	Brenda
Michaelis constant	R_ASNS1	M_gln_DASH_L_c	1.9				mM		Organism(Escherichia coli), EC(6.3.5.4)	Brenda
Michaelis constant	R_ASNS1	M_gln_DASH_L_c	2.94				mM	Mutant.	Organism(Escherichia coli), EC(6.3.5.4)	Brenda
Michaelis constant	R_ASNS1	M_gln_DASH_L_c	5		37	8	mM		Organism(Escherichia coli), EC(6.3.5.4)	Brenda
Michaelis constant	R_ASNS1	M_gln_DASH_L_c	5		37	8	mM	Mutant.	Organism(Escherichia coli), EC(6.3.5.4)	Brenda
Michaelis constant	R_ASNS1	M_gln_DASH_L_c	5				mM	Mutant.	Organism(Escherichia coli), EC(6.3.5.4)	Brenda
Michaelis constant	R_ASNS2	M_atp_c	0.27				mM		Organism(Escherichia coli), EC(6.3.1.1)	Brenda
Michaelis constant	R_ASNTRS	M_asn_DASH_L_c	0.015		37		mM		Organism(Escherichia coli), EC(6.1.1.22)	Brenda
Michaelis constant	R_ASNTRS	M_asn_DASH_L_c	0.0153				mM		Organism(Escherichia coli), EC(6.1.1.22)	Brenda
Michaelis constant	R_ASNTRS	M_asn_DASH_L_c	0.0153				mM	Mutant.	Organism(Escherichia coli), EC(6.1.1.22)	Brenda
Michaelis constant	R_ASNTRS	M_asn_DASH_L_c	0.029		25		mM		Organism(Escherichia coli), EC(6.1.1.22)	Brenda
Michaelis constant	R_ASNTRS	M_asn_DASH_L_c	0.032		37		mM		Organism(Escherichia coli), EC(6.1.1.22)	Brenda
Michaelis constant	R_ASNTRS	M_asn_DASH_L_c	0.0323		25		mM	Mutant.	Organism(Escherichia coli), EC(6.1.1.22)	Brenda
Michaelis constant	R_ASNTRS	M_asn_DASH_L_c	0.0323		37		mM	Mutant.	Organism(Escherichia coli), EC(6.1.1.22)	Brenda
Michaelis constant	R_ASNTRS	M_asn_DASH_L_c	0.0323				mM		Organism(Escherichia coli), EC(6.1.1.22)	Brenda
Michaelis constant	R_ASNTRS	M_asn_DASH_L_c	0.0323				mM	Mutant.	Organism(Escherichia coli), EC(6.1.1.22)	Brenda
Michaelis constant	R_ASNTRS	M_atp_c	0.076		37		mM		Organism(Escherichia coli), EC(6.1.1.22)	Brenda
Michaelis constant	R_ASNTRS	M_atp_c	0.076				mM		Organism(Escherichia coli), EC(6.1.1.22)	Brenda
Michaelis constant	R_ASNTRS	M_atp_c	0.076				mM	Mutant.	Organism(Escherichia coli), EC(6.1.1.22)	Brenda
Michaelis constant	R_ASNTRS	M_atp_c	0.5		25		mM	Mutant.	Organism(Escherichia coli), EC(6.1.1.22)	Brenda
Michaelis constant	R_ASNTRS	M_atp_c	0.5		37		mM		Organism(Escherichia coli), EC(6.1.1.22)	Brenda
Michaelis constant	R_ASNTRS	M_atp_c	0.5		37		mM	Mutant.	Organism(Escherichia coli), EC(6.1.1.22)	Brenda
Michaelis constant	R_ASNTRS	M_atp_c	0.5				mM	Mutant.	Organism(Escherichia coli), EC(6.1.1.22)	Brenda
Michaelis constant	R_ASNTRS	M_atp_c	2.8				mM	Mutant.	Organism(Escherichia coli), EC(6.1.1.22)	Brenda
Michaelis constant	R_ASP1DC	M_asp_DASH_L_c	0.151				mM		Organism(Escherichia coli), EC(4.1.1.11)	Brenda
Michaelis constant	R_ASP1DC	M_asp_DASH_L_c	0.16				mM		Organism(Escherichia coli), EC(4.1.1.11)	Brenda
Michaelis constant	R_ASPCT	M_asp_DASH_L_c	12				mM		Organism(Escherichia coli), EC(2.1.3.2)	Brenda
Michaelis constant	R_ASPCT	M_asp_DASH_L_c	12.4		25	8.3	mM		Organism(Escherichia coli), EC(2.1.3.2)	Brenda
Michaelis constant	R_ASPCT	M_asp_DASH_L_c	44.7				mM		Organism(Escherichia coli), EC(2.1.3.2)	Brenda
Michaelis constant	R_ASPCT	M_asp_DASH_L_c	5390.14		25	8.3	mM	Mutant.	Organism(Escherichia coli), EC(2.1.3.2)	Brenda
Michaelis constant	R_ASPCT	M_asp_DASH_L_c	5390.14				mM	Mutant.	Organism(Escherichia coli), EC(2.1.3.2)	Brenda
Michaelis constant	R_ASPCT	M_asp_DASH_L_c	7.9		25	8.3	mM	Mutant.	Organism(Escherichia coli), EC(2.1.3.2)	Brenda
Michaelis constant	R_ASPCT	M_asp_DASH_L_c	7.9				mM		Organism(Escherichia coli), EC(2.1.3.2)	Brenda
Michaelis constant	R_ASPCT	M_cbp_c	0.028				mM		Organism(Escherichia coli), EC(2.1.3.2)	Brenda
Michaelis constant	R_ASPK	M_asp_DASH_L_c	0.47				litre**-1 * mole		Sabio-Rk rate law: 4554 from query {'Organism': 'Escherichia coli', 'ECNumber': '2.7.2.4'}	Sabio-Rk
Michaelis constant	R_ASPK	M_asp_DASH_L_c	0.51				litre**-1 * mole		Sabio-Rk rate law: 4556 from query {'Organism': 'Escherichia coli', 'ECNumber': '2.7.2.4'}	Sabio-Rk
Michaelis constant	R_ASPK	M_asp_DASH_L_c	0.51				mM		Organism(Escherichia coli), EC(2.7.2.4)	Brenda
Michaelis constant	R_ASPK	M_asp_DASH_L_c	0.59				litre**-1 * mole		Sabio-Rk rate law: 4555 from query {'Organism': 'Escherichia coli', 'ECNumber': '2.7.2.4'}	Sabio-Rk
Michaelis constant	R_ASPK	M_asp_DASH_L_c	0.6		25	8	mM		Organism(Escherichia coli), EC(2.7.2.4)	Brenda
Michaelis constant	R_ASPK	M_asp_DASH_L_c	0.63				litre**-1 * mole		Sabio-Rk rate law: 4553 from query {'Organism': 'Escherichia coli', 'ECNumber': '2.7.2.4'}	Sabio-Rk
Michaelis constant	R_ASPK	M_asp_DASH_L_c	0.63				mM		Organism(Escherichia coli), EC(2.7.2.4)	Brenda
Michaelis constant	R_ASPK	M_asp_DASH_L_c	0.69		25	7.2	litre**-1 * mole		Sabio-Rk rate law: 12303 from query {'Organism': 'Escherichia coli', 'ECNumber': '2.7.2.4'}	Sabio-Rk
Michaelis constant	R_ASPK	M_asp_DASH_L_c	0.69		25	7.2	litre**-1 * mole	Mutant.	Sabio-Rk rate law: 12304 from query {'Organism': 'Escherichia coli', 'ECNumber': '2.7.2.4'}	Sabio-Rk
Michaelis constant	R_ASPK	M_asp_DASH_L_c	1.5				mM		Organism(Escherichia coli), EC(2.7.2.4)	Brenda
Michaelis constant	R_ASPK	M_asp_DASH_L_c	2.1		27		mM		Organism(Escherichia coli), EC(2.7.2.4)	Brenda
Michaelis constant	R_ASPK	M_asp_DASH_L_c	4.7		27		mM		Organism(Escherichia coli), EC(2.7.2.4)	Brenda
Michaelis constant	R_ASPK	M_atp_c	0.18				mM		Organism(Escherichia coli), EC(2.7.2.4)	Brenda
Michaelis constant	R_ASPK	M_atp_c	0.2		25	7.2	litre**-1 * mole		Sabio-Rk rate law: 12308 from query {'Organism': 'Escherichia coli', 'ECNumber': '2.7.2.4'}	Sabio-Rk
Michaelis constant	R_ASPK	M_atp_c	0.2		25	7.2	litre**-1 * mole	Mutant.	Sabio-Rk rate law: 12309 from query {'Organism': 'Escherichia coli', 'ECNumber': '2.7.2.4'}	Sabio-Rk
Michaelis constant	R_ASPK	M_atp_c	1.9		27		mM		Organism(Escherichia coli), EC(2.7.2.4)	Brenda
Michaelis constant	R_ASPK	M_atp_c	4				mM		Organism(Escherichia coli), EC(2.7.2.4)	Brenda
Michaelis constant	R_ASPK	M_atp_c	4.8		27		mM		Organism(Escherichia coli), EC(2.7.2.4)	Brenda
Michaelis constant	R_ASPO3	M_asp_DASH_L_c	0.048		25	8	mM		Organism(Escherichia coli), EC(1.4.3.16)	Brenda
Michaelis constant	R_ASPO3	M_asp_DASH_L_c	0.5		25	8	mM	Mutant.	Organism(Escherichia coli), EC(1.4.3.16)	Brenda
Michaelis constant	R_ASPO3	M_asp_DASH_L_c	0.5				mM		Organism(Escherichia coli), EC(1.4.3.16)	Brenda
Michaelis constant	R_ASPO3	M_asp_DASH_L_c	1.67041e+16		25	8	mM	Mutant.	Organism(Escherichia coli), EC(1.4.3.16)	Brenda
Michaelis constant	R_ASPO3	M_asp_DASH_L_c	4.1		25	8	mM	Mutant.	Organism(Escherichia coli), EC(1.4.3.16)	Brenda
Michaelis constant	R_ASPO3	M_asp_DASH_L_c	4.1				mM		Organism(Escherichia coli), EC(1.4.3.16)	Brenda
Michaelis constant	R_ASPO4	M_asp_DASH_L_c	0.048		25	8	mM		Organism(Escherichia coli), EC(1.4.3.16)	Brenda
Michaelis constant	R_ASPO4	M_asp_DASH_L_c	0.5		25	8	mM	Mutant.	Organism(Escherichia coli), EC(1.4.3.16)	Brenda
Michaelis constant	R_ASPO4	M_asp_DASH_L_c	0.5				mM		Organism(Escherichia coli), EC(1.4.3.16)	Brenda
Michaelis constant	R_ASPO4	M_asp_DASH_L_c	1.67041e+16		25	8	mM	Mutant.	Organism(Escherichia coli), EC(1.4.3.16)	Brenda
Michaelis constant	R_ASPO4	M_asp_DASH_L_c	4.1		25	8	mM	Mutant.	Organism(Escherichia coli), EC(1.4.3.16)	Brenda
Michaelis constant	R_ASPO4	M_asp_DASH_L_c	4.1				mM		Organism(Escherichia coli), EC(1.4.3.16)	Brenda
Michaelis constant	R_ASPO5	M_asp_DASH_L_c	0.048		25	8	mM		Organism(Escherichia coli), EC(1.4.3.16)	Brenda
Michaelis constant	R_ASPO5	M_asp_DASH_L_c	0.5		25	8	mM	Mutant.	Organism(Escherichia coli), EC(1.4.3.16)	Brenda
Michaelis constant	R_ASPO5	M_asp_DASH_L_c	0.5				mM		Organism(Escherichia coli), EC(1.4.3.16)	Brenda
Michaelis constant	R_ASPO5	M_asp_DASH_L_c	1.67041e+16		25	8	mM	Mutant.	Organism(Escherichia coli), EC(1.4.3.16)	Brenda
Michaelis constant	R_ASPO5	M_asp_DASH_L_c	4.1		25	8	mM	Mutant.	Organism(Escherichia coli), EC(1.4.3.16)	Brenda
Michaelis constant	R_ASPO5	M_asp_DASH_L_c	4.1				mM		Organism(Escherichia coli), EC(1.4.3.16)	Brenda
Michaelis constant	R_ASPO6	M_asp_DASH_L_c	0.048		25	8	mM		Organism(Escherichia coli), EC(1.4.3.16)	Brenda
Michaelis constant	R_ASPO6	M_asp_DASH_L_c	0.5		25	8	mM	Mutant.	Organism(Escherichia coli), EC(1.4.3.16)	Brenda
Michaelis constant	R_ASPO6	M_asp_DASH_L_c	0.5				mM		Organism(Escherichia coli), EC(1.4.3.16)	Brenda
Michaelis constant	R_ASPO6	M_asp_DASH_L_c	1.67041e+16		25	8	mM	Mutant.	Organism(Escherichia coli), EC(1.4.3.16)	Brenda
Michaelis constant	R_ASPO6	M_asp_DASH_L_c	4.1		25	8	mM	Mutant.	Organism(Escherichia coli), EC(1.4.3.16)	Brenda
Michaelis constant	R_ASPO6	M_asp_DASH_L_c	4.1				mM		Organism(Escherichia coli), EC(1.4.3.16)	Brenda
Michaelis constant	R_ASPT	M_asp_DASH_L_c	0.00367134			7	mM	Mutant.	Organism(Escherichia coli), EC(4.3.1.1)	Brenda
Michaelis constant	R_ASPT	M_asp_DASH_L_c	1				mM		Organism(Escherichia coli), EC(4.3.1.1)	Brenda
Michaelis constant	R_ASPT	M_asp_DASH_L_c	1.2			7	mM		Organism(Escherichia coli), EC(4.3.1.1)	Brenda
Michaelis constant	R_ASPT	M_asp_DASH_L_c	1.2			7	mM	Mutant.	Organism(Escherichia coli), EC(4.3.1.1)	Brenda
Michaelis constant	R_ASPT	M_asp_DASH_L_c	1.2				mM		Organism(Escherichia coli), EC(4.3.1.1)	Brenda
Michaelis constant	R_ASPT	M_asp_DASH_L_c	1.2				mM	Mutant.	Organism(Escherichia coli), EC(4.3.1.1)	Brenda
Michaelis constant	R_ASPT	M_asp_DASH_L_c	12.5		30	8.5	mM	Mutant.	Organism(Escherichia coli), EC(4.3.1.1)	Brenda
Michaelis constant	R_ASPT	M_asp_DASH_L_c	12.5				mM		Organism(Escherichia coli), EC(4.3.1.1)	Brenda
Michaelis constant	R_ASPT	M_asp_DASH_L_c	2.1		30	8.5	mM		Organism(Escherichia coli), EC(4.3.1.1)	Brenda
Michaelis constant	R_ASPT	M_asp_DASH_L_c	2.5				mM		Organism(Escherichia coli), EC(4.3.1.1)	Brenda
Michaelis constant	R_ASPT	M_asp_DASH_L_c	2.5				mM	Mutant.	Organism(Escherichia coli), EC(4.3.1.1)	Brenda
Michaelis constant	R_ASPT	M_asp_DASH_L_c	2.8		30		mM		Organism(Escherichia coli), EC(4.3.1.1)	Brenda
Michaelis constant	R_ASPT	M_asp_DASH_L_c	2.8			7	mM	Mutant.	Organism(Escherichia coli), EC(4.3.1.1)	Brenda
Michaelis constant	R_ASPT	M_asp_DASH_L_c	2.8				mM	Mutant.	Organism(Escherichia coli), EC(4.3.1.1)	Brenda
Michaelis constant	R_ASPT	M_asp_DASH_L_c	4.3		30	7	litre**-1 * mole		Sabio-Rk rate law: 45827 from query {'Organism': 'Escherichia coli', 'ECNumber': '4.3.1.1'}	Sabio-Rk
Michaelis constant	R_ASPT	M_asp_DASH_L_c	4.3		30	7	litre**-1 * mole	Mutant.	Sabio-Rk rate law: 45828 from query {'Organism': 'Escherichia coli', 'ECNumber': '4.3.1.1'}	Sabio-Rk
Michaelis constant	R_ASPTA	M_akg_c	0.071		25	7.6	mM		Organism(Escherichia coli), EC(2.6.1.1)	Brenda
Michaelis constant	R_ASPTA	M_akg_c	0.24		25	8	mM		Organism(Escherichia coli), EC(2.6.1.1)	Brenda
Michaelis constant	R_ASPTA	M_akg_c	0.24				mM	Mutant.	Organism(Escherichia coli), EC(2.6.1.1)	Brenda
Michaelis constant	R_ASPTA	M_akg_c	0.59		25	8.4	mM		Organism(Escherichia coli), EC(2.6.1.1)	Brenda
Michaelis constant	R_ASPTA	M_akg_c	0.59				mM	Mutant.	Organism(Escherichia coli), EC(2.6.1.1)	Brenda
Michaelis constant	R_ASPTA	M_asp_DASH_L_c	1.3		25	8	mM		Organism(Escherichia coli), EC(2.6.1.1)	Brenda
Michaelis constant	R_ASPTA	M_asp_DASH_L_c	1.9		25	7.5	mM	Mutant.	Organism(Escherichia coli), EC(2.6.1.1)	Brenda
Michaelis constant	R_ASPTA	M_asp_DASH_L_c	1.9		25	8.4	mM		Organism(Escherichia coli), EC(2.6.1.1)	Brenda
Michaelis constant	R_ASPTA	M_asp_DASH_L_c	4		25	7.5	mM		Organism(Escherichia coli), EC(2.6.1.1)	Brenda
Michaelis constant	R_ASPTA	M_asp_DASH_L_c	4.4				mM		Organism(Escherichia coli), EC(2.6.1.1)	Brenda
Michaelis constant	R_ASPTA	M_asp_DASH_L_c	4.4				mM	Mutant.	Organism(Escherichia coli), EC(2.6.1.1)	Brenda
Michaelis constant	R_ASPTA	M_asp_DASH_L_c	530		25	8	litre**-1 * mole	Mutant.	Sabio-Rk rate law: 4562 from query {'Organism': 'Escherichia coli', 'ECNumber': '2.6.1.1'}	Sabio-Rk
Michaelis constant	R_ASPTRS	M_asp_DASH_L_c	0.022			7.2	litre**-1 * mole		Sabio-Rk rate law: 47368 from query {'Organism': 'Escherichia coli', 'ECNumber': '6.1.1.12'}	Sabio-Rk
Michaelis constant	R_ASPTRS	M_asp_DASH_L_c	0.05				mM		Organism(Escherichia coli), EC(6.1.1.12)	Brenda
Michaelis constant	R_ASPTRS	M_asp_DASH_L_c	0.06				mM		Organism(Escherichia coli), EC(6.1.1.12)	Brenda
Michaelis constant	R_ASPTRS	M_asp_DASH_L_c	0.09				mM		Organism(Escherichia coli), EC(6.1.1.12)	Brenda
Michaelis constant	R_ASPTRS	M_asp_DASH_L_c	0.32		37	7.5	mM	Mutant.	Organism(Escherichia coli), EC(6.1.1.12)	Brenda
Michaelis constant	R_ASPTRS	M_asp_DASH_L_c	0.32				mM		Organism(Escherichia coli), EC(6.1.1.12)	Brenda
Michaelis constant	R_ASPTRS	M_atp_c	0.05		37	7.5	mM	Mutant.	Organism(Escherichia coli), EC(6.1.1.12)	Brenda
Michaelis constant	R_ASPTRS	M_atp_c	0.05				mM		Organism(Escherichia coli), EC(6.1.1.12)	Brenda
Michaelis constant	R_ASPTRS	M_atp_c	0.09				mM		Organism(Escherichia coli), EC(6.1.1.12)	Brenda
Michaelis constant	R_ASPTRS	M_atp_c	0.091		37	7.5	mM		Organism(Escherichia coli), EC(6.1.1.12)	Brenda
Michaelis constant	R_ASPTRS	M_atp_c	0.091		37	7.5	mM	Mutant.	Organism(Escherichia coli), EC(6.1.1.12)	Brenda
Michaelis constant	R_ASR	M_aso4_c	8				mM		Organism(Escherichia coli), EC(1.20.4.1)	Brenda
Michaelis constant	R_ATPS4rpp	M_adp_c	0.1			7.5	mM		Organism(Escherichia coli), EC(3.6.3.14)	Brenda
Michaelis constant	R_ATPS4rpp	M_adp_c	42177.6			7.5	mM	Mutant.	Organism(Escherichia coli), EC(3.6.3.14)	Brenda
Michaelis constant	R_ATPS4rpp	M_pi_c	16			7.5	mM	Mutant.	Organism(Escherichia coli), EC(3.6.3.14)	Brenda
Michaelis constant	R_ATPS4rpp	M_pi_c	4.2			7.5	mM		Organism(Escherichia coli), EC(3.6.3.14)	Brenda
Michaelis constant	R_BETALDHx	M_betald_c	0.13		37	7.5	litre**-1 * mole		Sabio-Rk rate law: 31723 from query {'Organism': 'Escherichia coli', 'ECNumber': '1.2.1.8'}	Sabio-Rk
Michaelis constant	R_BETALDHx	M_betald_c	0.13				mM		Organism(Escherichia coli), EC(1.2.1.8)	Brenda
Michaelis constant	R_BETALDHx	M_betald_c	0.15		20	7.5	mM		Organism(Escherichia coli), EC(1.2.1.8)	Brenda
Michaelis constant	R_BETALDHx	M_betald_c	0.16				mM		Organism(Escherichia coli), EC(1.2.1.8)	Brenda
Michaelis constant	R_BETALDHx	M_betald_c	1.8			7.7	mM		Organism(Escherichia coli), EC(1.2.1.8)	Brenda
Michaelis constant	R_BETALDHx	M_betald_c	15		22	7.7	litre**-1 * mole		Sabio-Rk rate law: 28953 from query {'Organism': 'Escherichia coli', 'KeggReactionID': 'R02565'}	Sabio-Rk
Michaelis constant	R_BETALDHx	M_betald_c	5.1		22	7.7	litre**-1 * mole		Sabio-Rk rate law: 28954 from query {'Organism': 'Escherichia coli', 'KeggReactionID': 'R02565'}	Sabio-Rk
Michaelis constant	R_BETALDHx	M_betald_c	6.5		22	7.7	litre**-1 * mole		Sabio-Rk rate law: 28934 from query {'Organism': 'Escherichia coli', 'KeggReactionID': 'R02565'}	Sabio-Rk
Michaelis constant	R_BETALDHx	M_betald_c	6.5			7.7	mM		Organism(Escherichia coli), EC(1.2.1.8)	Brenda
Michaelis constant	R_BETALDHx	M_nad_c	0.0025			7.7	mM		Organism(Escherichia coli), EC(1.2.1.8)	Brenda
Michaelis constant	R_BETALDHx	M_nad_c	0.004			7.7	mM		Organism(Escherichia coli), EC(1.2.1.8)	Brenda
Michaelis constant	R_BETALDHx	M_nad_c	0.009			7.7	mM		Organism(Escherichia coli), EC(1.2.1.8)	Brenda
Michaelis constant	R_BETALDHx	M_nad_c	0.012			7.7	mM		Organism(Escherichia coli), EC(1.2.1.8)	Brenda
Michaelis constant	R_BETALDHx	M_nad_c	0.05			7.7	mM		Organism(Escherichia coli), EC(1.2.1.8)	Brenda
Michaelis constant	R_BETALDHx	M_nad_c	0.06		37	7.5	litre**-1 * mole		Sabio-Rk rate law: 31725 from query {'Organism': 'Escherichia coli', 'ECNumber': '1.2.1.8'}	Sabio-Rk
Michaelis constant	R_BETALDHx	M_nad_c	0.06				mM		Organism(Escherichia coli), EC(1.2.1.8)	Brenda
Michaelis constant	R_BETALDHx	M_nad_c	0.099				mM		Organism(Escherichia coli), EC(1.2.1.8)	Brenda
Michaelis constant	R_BETALDHx	M_nad_c	0.8			7.7	mM		Organism(Escherichia coli), EC(1.2.1.8)	Brenda
Michaelis constant	R_BETALDHy	M_betald_c	0.13		37	7.5	litre**-1 * mole		Sabio-Rk rate law: 31723 from query {'Organism': 'Escherichia coli', 'ECNumber': '1.2.1.8'}	Sabio-Rk
Michaelis constant	R_BETALDHy	M_betald_c	0.13				mM		Organism(Escherichia coli), EC(1.2.1.8)	Brenda
Michaelis constant	R_BETALDHy	M_betald_c	0.15		20	7.5	mM		Organism(Escherichia coli), EC(1.2.1.8)	Brenda
Michaelis constant	R_BETALDHy	M_betald_c	0.16				mM		Organism(Escherichia coli), EC(1.2.1.8)	Brenda
Michaelis constant	R_BETALDHy	M_betald_c	1.8			7.7	mM		Organism(Escherichia coli), EC(1.2.1.8)	Brenda
Michaelis constant	R_BETALDHy	M_betald_c	15		22	7.7	litre**-1 * mole		Sabio-Rk rate law: 28953 from query {'Organism': 'Escherichia coli', 'KeggReactionID': 'R02565'}	Sabio-Rk
Michaelis constant	R_BETALDHy	M_betald_c	5.1		22	7.7	litre**-1 * mole		Sabio-Rk rate law: 28954 from query {'Organism': 'Escherichia coli', 'KeggReactionID': 'R02565'}	Sabio-Rk
Michaelis constant	R_BETALDHy	M_betald_c	6.5		22	7.7	litre**-1 * mole		Sabio-Rk rate law: 28934 from query {'Organism': 'Escherichia coli', 'KeggReactionID': 'R02565'}	Sabio-Rk
Michaelis constant	R_BETALDHy	M_betald_c	6.5			7.7	mM		Organism(Escherichia coli), EC(1.2.1.8)	Brenda
Michaelis constant	R_BETALDHy	M_nadp_c	0.08			7.7	mM		Organism(Escherichia coli), EC(1.2.1.8)	Brenda
Michaelis constant	R_BETALDHy	M_nadp_c	0.27			7.7	mM		Organism(Escherichia coli), EC(1.2.1.8)	Brenda
Michaelis constant	R_BETALDHy	M_nadp_c	0.31			7.7	mM		Organism(Escherichia coli), EC(1.2.1.8)	Brenda
Michaelis constant	R_BETALDHy	M_nadp_c	0.4				mM		Organism(Escherichia coli), EC(1.2.1.8)	Brenda
Michaelis constant	R_BETALDHy	M_nadp_c	0.5		37	7.5	litre**-1 * mole		Sabio-Rk rate law: 31724 from query {'Organism': 'Escherichia coli', 'ECNumber': '1.2.1.8'}	Sabio-Rk
Michaelis constant	R_BETALDHy	M_nadp_c	0.5				mM		Organism(Escherichia coli), EC(1.2.1.8)	Brenda
Michaelis constant	R_BETALDHy	M_nadp_c	0.61			7.7	mM		Organism(Escherichia coli), EC(1.2.1.8)	Brenda
Michaelis constant	R_BETALDHy	M_nadp_c	1			7.7	mM		Organism(Escherichia coli), EC(1.2.1.8)	Brenda
Michaelis constant	R_BETALDHy	M_nadp_c	1.4			7.7	mM		Organism(Escherichia coli), EC(1.2.1.8)	Brenda
Michaelis constant	R_BPNT	M_pap_c	0.24			7	mM		Organism(Escherichia coli), EC(3.1.3.7)	Brenda
Michaelis constant	R_BTS5	M_amet_c	0.01		37	8	mM		Organism(Escherichia coli), EC(2.8.1.6)	Brenda
Michaelis constant	R_BTS5	M_dtbt_c	0.002			7.5	litre**-1 * mole		Sabio-Rk rate law: 53350 from query {'Organism': 'Escherichia coli', 'ECNumber': '2.8.1.6'}	Sabio-Rk
Michaelis constant	R_BTS5	M_dtbt_c	0.002			7.5	mM		Organism(Escherichia coli), EC(2.8.1.6)	Brenda
Michaelis constant	R_BTS5	M_dtbt_c	0.002				mM		Organism(Escherichia coli), EC(2.8.1.6)	Brenda
Michaelis constant	R_BTS5	M_dtbt_c	0.005				mM		Organism(Escherichia coli), EC(2.8.1.6)	Brenda
Michaelis constant	R_CAT	M_h2o2_c	10			10.5	mM		Organism(Escherichia coli), EC(1.11.1.6)	Brenda
Michaelis constant	R_CAT	M_h2o2_c	18.2			6.8	mM		Organism(Escherichia coli), EC(1.11.1.6)	Brenda
Michaelis constant	R_CAT	M_h2o2_c	27		25	7	mM		Organism(Escherichia coli), EC(1.11.1.6)	Brenda
Michaelis constant	R_CAT	M_h2o2_c	3		25	7	mM		Organism(Escherichia coli), EC(1.11.1.6)	Brenda
Michaelis constant	R_CAT	M_h2o2_c	3.5		23	7	mM		Organism(Escherichia coli), EC(1.11.1.6)	Brenda
Michaelis constant	R_CAT	M_h2o2_c	3.7				mM		Organism(Escherichia coli), EC(1.11.1.6)	Brenda
Michaelis constant	R_CAT	M_h2o2_c	3.9		23	7	mM	Mutant.	Organism(Escherichia coli), EC(1.11.1.6)	Brenda
Michaelis constant	R_CAT	M_h2o2_c	3.9				mM		Organism(Escherichia coli), EC(1.11.1.6)	Brenda
Michaelis constant	R_CAT	M_h2o2_c	312		37	7	litre**-1 * mole		Sabio-Rk rate law: 44705 from query {'Organism': 'Escherichia coli', 'ECNumber': '1.11.1.6'}	Sabio-Rk
Michaelis constant	R_CAT	M_h2o2_c	64		37	7	litre**-1 * mole		Sabio-Rk rate law: 44721 from query {'Organism': 'Escherichia coli', 'ECNumber': '1.11.1.6'}	Sabio-Rk
Michaelis constant	R_CAT	M_h2o2_c	64				mM		Organism(Escherichia coli), EC(1.11.1.6)	Brenda
Michaelis constant	R_CBMKr	M_atp_c	4.2		37	8.5	litre**-1 * mole		Sabio-Rk rate law: 22597 from query {'Organism': 'Escherichia coli', 'ECNumber': '2.7.2.2'}	Sabio-Rk
Michaelis constant	R_CBPS	M_atp_c	0.005		25	7.6	mM		Organism(Escherichia coli), EC(6.3.5.5)	Brenda
Michaelis constant	R_CBPS	M_atp_c	0.005		25	7.6	mM	Mutant.	Organism(Escherichia coli), EC(6.3.5.5)	Brenda
Michaelis constant	R_CBPS	M_atp_c	0.005			7.6	mM	Mutant.	Organism(Escherichia coli), EC(6.3.5.5)	Brenda
Michaelis constant	R_CBPS	M_atp_c	0.011		25	7.6	litre**-1 * mole		Sabio-Rk rate law: 26913 from query {'Organism': 'Escherichia coli', 'ECNumber': '6.3.5.5'}	Sabio-Rk
Michaelis constant	R_CBPS	M_atp_c	0.016		25	7.6	litre**-1 * mole		Sabio-Rk rate law: 26912 from query {'Organism': 'Escherichia coli', 'ECNumber': '6.3.5.5'}	Sabio-Rk
Michaelis constant	R_CBPS	M_atp_c	0.024		25	7.6	litre**-1 * mole		Sabio-Rk rate law: 26911 from query {'Organism': 'Escherichia coli', 'ECNumber': '6.3.5.5'}	Sabio-Rk
Michaelis constant	R_CBPS	M_atp_c	0.029		25	7.6	mM		Organism(Escherichia coli), EC(6.3.5.5)	Brenda
Michaelis constant	R_CBPS	M_atp_c	0.029		25	7.6	mM	Mutant.	Organism(Escherichia coli), EC(6.3.5.5)	Brenda
Michaelis constant	R_CBPS	M_atp_c	0.029			7.6	mM	Mutant.	Organism(Escherichia coli), EC(6.3.5.5)	Brenda
Michaelis constant	R_CBPS	M_atp_c	0.029			7.6	mM	Mutant.	Organism(Escherichia coli), EC(6.3.5.5)	Brenda
Michaelis constant	R_CBPS	M_atp_c	0.044		25	7.6	mM		Organism(Escherichia coli), EC(6.3.5.5)	Brenda
Michaelis constant	R_CBPS	M_atp_c	0.05				mM		Organism(Escherichia coli), EC(6.3.5.5)	Brenda
Michaelis constant	R_CBPS	M_atp_c	0.051		25	7.6	mM	Mutant.	Organism(Escherichia coli), EC(6.3.5.5)	Brenda
Michaelis constant	R_CBPS	M_atp_c	0.051			7.6	mM		Organism(Escherichia coli), EC(6.3.5.5)	Brenda
Michaelis constant	R_CBPS	M_atp_c	0.06		22	7.6	litre**-1 * mole	Mutant.	Sabio-Rk rate law: 3849 from query {'Organism': 'Escherichia coli', 'ECNumber': '6.3.5.5'}	Sabio-Rk
Michaelis constant	R_CBPS	M_atp_c	0.06		25	7.6	mM	Mutant.	Organism(Escherichia coli), EC(6.3.5.5)	Brenda
Michaelis constant	R_CBPS	M_atp_c	0.06		25	7.6	litre**-1 * mole		Sabio-Rk rate law: 26914 from query {'Organism': 'Escherichia coli', 'ECNumber': '6.3.5.5'}	Sabio-Rk
Michaelis constant	R_CBPS	M_atp_c	0.06			7.6	mM	Mutant.	Organism(Escherichia coli), EC(6.3.5.5)	Brenda
Michaelis constant	R_CBPS	M_atp_c	0.06				mM		Organism(Escherichia coli), EC(6.3.5.5)	Brenda
Michaelis constant	R_CBPS	M_atp_c	0.06				mM	Mutant.	Organism(Escherichia coli), EC(6.3.5.5)	Brenda
Michaelis constant	R_CBPS	M_atp_c	0.077		25	7.6	litre**-1 * mole		Sabio-Rk rate law: 26915 from query {'Organism': 'Escherichia coli', 'ECNumber': '6.3.5.5'}	Sabio-Rk
Michaelis constant	R_CBPS	M_atp_c	0.201		25	7.6	litre**-1 * mole		Sabio-Rk rate law: 26910 from query {'Organism': 'Escherichia coli', 'ECNumber': '6.3.5.5'}	Sabio-Rk
Michaelis constant	R_CBPS	M_atp_c	0.22		37	8	mM		Organism(Escherichia coli), EC(6.3.5.5)	Brenda
Michaelis constant	R_CBPS	M_atp_c	0.22			7.6	mM	Mutant.	Organism(Escherichia coli), EC(6.3.5.5)	Brenda
Michaelis constant	R_CBPS	M_atp_c	0.24		25	7.6	mM	Mutant.	Organism(Escherichia coli), EC(6.3.5.5)	Brenda
Michaelis constant	R_CBPS	M_atp_c	0.24			7.6	mM		Organism(Escherichia coli), EC(6.3.5.5)	Brenda
Michaelis constant	R_CBPS	M_atp_c	0.24			7.6	mM	Mutant.	Organism(Escherichia coli), EC(6.3.5.5)	Brenda
Michaelis constant	R_CBPS	M_atp_c	0.3		25	7.6	mM	Mutant.	Organism(Escherichia coli), EC(6.3.5.5)	Brenda
Michaelis constant	R_CBPS	M_atp_c	0.32		25	8	mM		Organism(Escherichia coli), EC(6.3.5.5)	Brenda
Michaelis constant	R_CBPS	M_atp_c	0.32			7.6	mM	Mutant.	Organism(Escherichia coli), EC(6.3.5.5)	Brenda
Michaelis constant	R_CBPS	M_atp_c	0.32			7.6	mM	Mutant.	Organism(Escherichia coli), EC(6.3.5.5)	Brenda
Michaelis constant	R_CBPS	M_atp_c	0.32				mM	Mutant.	Organism(Escherichia coli), EC(6.3.5.5)	Brenda
Michaelis constant	R_CBPS	M_atp_c	0.43				mM		Organism(Escherichia coli), EC(6.3.5.5)	Brenda
Michaelis constant	R_CBPS	M_atp_c	0.44		25	7.5	mM		Organism(Escherichia coli), EC(6.3.5.5)	Brenda
Michaelis constant	R_CBPS	M_atp_c	0.44		25	8	mM	Mutant.	Organism(Escherichia coli), EC(6.3.5.5)	Brenda
Michaelis constant	R_CBPS	M_atp_c	0.46		25	7.5	mM	Mutant.	Organism(Escherichia coli), EC(6.3.5.5)	Brenda
Michaelis constant	R_CBPS	M_atp_c	0.46		37	8	mM	Mutant.	Organism(Escherichia coli), EC(6.3.5.5)	Brenda
Michaelis constant	R_CBPS	M_atp_c	0.46			7.6	mM	Mutant.	Organism(Escherichia coli), EC(6.3.5.5)	Brenda
Michaelis constant	R_CBPS	M_atp_c	0.46			7.6	mM	Mutant.	Organism(Escherichia coli), EC(6.3.5.5)	Brenda
Michaelis constant	R_CBPS	M_atp_c	0.46				mM		Organism(Escherichia coli), EC(6.3.5.5)	Brenda
Michaelis constant	R_CBPS	M_atp_c	0.46				mM	Mutant.	Organism(Escherichia coli), EC(6.3.5.5)	Brenda
Michaelis constant	R_CBPS	M_atp_c	8		22	7.6	litre**-1 * mole	Mutant.	Sabio-Rk rate law: 3849 from query {'Organism': 'Escherichia coli', 'ECNumber': '6.3.5.5'}	Sabio-Rk
Michaelis constant	R_CBPS	M_gln_DASH_L_c	0.016			7.6	mM	Mutant.	Organism(Escherichia coli), EC(6.3.5.5)	Brenda
Michaelis constant	R_CBPS	M_gln_DASH_L_c	0.016				mM	Mutant.	Organism(Escherichia coli), EC(6.3.5.5)	Brenda
Michaelis constant	R_CBPS	M_gln_DASH_L_c	0.029		25	7.6	litre**-1 * mole		Sabio-Rk rate law: 8473 from query {'Organism': 'Escherichia coli', 'ECNumber': '6.3.5.5'}	Sabio-Rk
Michaelis constant	R_CBPS	M_gln_DASH_L_c	0.029		25	7.6	litre**-1 * mole	Mutant.	Sabio-Rk rate law: 8474 from query {'Organism': 'Escherichia coli', 'ECNumber': '6.3.5.5'}	Sabio-Rk
Michaelis constant	R_CBPS	M_gln_DASH_L_c	0.1		22	7.6	litre**-1 * mole		Sabio-Rk rate law: 3837 from query {'Organism': 'Escherichia coli', 'ECNumber': '6.3.5.5'}	Sabio-Rk
Michaelis constant	R_CBPS	M_gln_DASH_L_c	0.1		22	7.6	litre**-1 * mole	Mutant.	Sabio-Rk rate law: 3844 from query {'Organism': 'Escherichia coli', 'ECNumber': '6.3.5.5'}	Sabio-Rk
Michaelis constant	R_CBPS	M_gln_DASH_L_c	0.1		25	7.6	litre**-1 * mole	Mutant.	Sabio-Rk rate law: 8476 from query {'Organism': 'Escherichia coli', 'ECNumber': '6.3.5.5'}	Sabio-Rk
Michaelis constant	R_CBPS	M_gln_DASH_L_c	0.11			7.6	mM		Organism(Escherichia coli), EC(6.3.5.5)	Brenda
Michaelis constant	R_CBPS	M_gln_DASH_L_c	0.12		37	7.5	mM	Mutant.	Organism(Escherichia coli), EC(6.3.5.5)	Brenda
Michaelis constant	R_CBPS	M_gln_DASH_L_c	0.12				mM		Organism(Escherichia coli), EC(6.3.5.5)	Brenda
Michaelis constant	R_CBPS	M_gln_DASH_L_c	0.13		25	7.6	mM		Organism(Escherichia coli), EC(6.3.5.5)	Brenda
Michaelis constant	R_CBPS	M_gln_DASH_L_c	0.13				mM	Mutant.	Organism(Escherichia coli), EC(6.3.5.5)	Brenda
Michaelis constant	R_CBPS	M_gln_DASH_L_c	0.14		22	7.6	litre**-1 * mole		Sabio-Rk rate law: 3836 from query {'Organism': 'Escherichia coli', 'ECNumber': '6.3.5.5'}	Sabio-Rk
Michaelis constant	R_CBPS	M_gln_DASH_L_c	0.15		25	7.6	mM	Mutant.	Organism(Escherichia coli), EC(6.3.5.5)	Brenda
Michaelis constant	R_CBPS	M_gln_DASH_L_c	0.15		37	7.6	mM		Organism(Escherichia coli), EC(6.3.5.5)	Brenda
Michaelis constant	R_CBPS	M_gln_DASH_L_c	0.15			7.6	mM		Organism(Escherichia coli), EC(6.3.5.5)	Brenda
Michaelis constant	R_CBPS	M_gln_DASH_L_c	0.15			7.6	mM	Mutant.	Organism(Escherichia coli), EC(6.3.5.5)	Brenda
Michaelis constant	R_CBPS	M_gln_DASH_L_c	0.17			7.6	mM	Mutant.	Organism(Escherichia coli), EC(6.3.5.5)	Brenda
Michaelis constant	R_CBPS	M_gln_DASH_L_c	0.17			7.6	mM	Mutant.	Organism(Escherichia coli), EC(6.3.5.5)	Brenda
Michaelis constant	R_CBPS	M_gln_DASH_L_c	0.17				mM		Organism(Escherichia coli), EC(6.3.5.5)	Brenda
Michaelis constant	R_CBPS	M_gln_DASH_L_c	0.361				mM		Organism(Escherichia coli), EC(6.3.5.5)	Brenda
Michaelis constant	R_CBPS	M_gln_DASH_L_c	0.38			7.6	mM	Mutant.	Organism(Escherichia coli), EC(6.3.5.5)	Brenda
Michaelis constant	R_CBPS	M_gln_DASH_L_c	0.38				mM		Organism(Escherichia coli), EC(6.3.5.5)	Brenda
Michaelis constant	R_CBPS	M_gln_DASH_L_c	0.89				mM		Organism(Escherichia coli), EC(6.3.5.5)	Brenda
Michaelis constant	R_CBPS	M_gln_DASH_L_c	0.91				mM		Organism(Escherichia coli), EC(6.3.5.5)	Brenda
Michaelis constant	R_CBPS	M_gln_DASH_L_c	1.075				mM		Organism(Escherichia coli), EC(6.3.5.5)	Brenda
Michaelis constant	R_CBPS	M_gln_DASH_L_c	1.49				mM		Organism(Escherichia coli), EC(6.3.5.5)	Brenda
Michaelis constant	R_CBPS	M_gln_DASH_L_c	1.86		25	7.6	mM	Mutant.	Organism(Escherichia coli), EC(6.3.5.5)	Brenda
Michaelis constant	R_CBPS	M_gln_DASH_L_c	1.86			7.6	mM	Mutant.	Organism(Escherichia coli), EC(6.3.5.5)	Brenda
Michaelis constant	R_CBPS	M_gln_DASH_L_c	1.86				mM		Organism(Escherichia coli), EC(6.3.5.5)	Brenda
Michaelis constant	R_CBPS	M_hco3_c	0.3		25	8	mM	Mutant.	Organism(Escherichia coli), EC(6.3.5.5)	Brenda
Michaelis constant	R_CBPS	M_hco3_c	0.3		37	7.5	mM	Mutant.	Organism(Escherichia coli), EC(6.3.5.5)	Brenda
Michaelis constant	R_CBPS	M_hco3_c	0.3		37	8	mM	Mutant.	Organism(Escherichia coli), EC(6.3.5.5)	Brenda
Michaelis constant	R_CBPS	M_hco3_c	1.33		25	8	mM		Organism(Escherichia coli), EC(6.3.5.5)	Brenda
Michaelis constant	R_CBPS	M_hco3_c	1.9		37	8	mM		Organism(Escherichia coli), EC(6.3.5.5)	Brenda
Michaelis constant	R_CBPS	M_hco3_c	1.9		37	8	mM	Mutant.	Organism(Escherichia coli), EC(6.3.5.5)	Brenda
Michaelis constant	R_CDGR	M_preq0_c	0.0015		37	7	mM		Organism(Escherichia coli), EC(1.7.1.13)	Brenda
Michaelis constant	R_CDPMEK	M_4c2me_c	0.2		22		mM		Organism(Escherichia coli), EC(2.7.1.148)	Brenda
Michaelis constant	R_CDPMEK	M_atp_c	0.02		22		mM		Organism(Escherichia coli), EC(2.7.1.148)	Brenda
Michaelis constant	R_CFAS160E	M_amet_c	0.07		37	8	mM		Organism(Escherichia coli), EC(2.1.1.79)	Brenda
Michaelis constant	R_CFAS160E	M_amet_c	0.0705				mM		Organism(Escherichia coli), EC(2.1.1.79)	Brenda
Michaelis constant	R_CFAS160E	M_amet_c	0.0716		37	8	mM	Mutant.	Organism(Escherichia coli), EC(2.1.1.79)	Brenda
Michaelis constant	R_CFAS160E	M_amet_c	0.0716				mM		Organism(Escherichia coli), EC(2.1.1.79)	Brenda
Michaelis constant	R_CFAS160E	M_amet_c	0.0716				mM	Mutant.	Organism(Escherichia coli), EC(2.1.1.79)	Brenda
Michaelis constant	R_CFAS160E	M_amet_c	0.08		37	7.4	mM		Organism(Escherichia coli), EC(2.1.1.79)	Brenda
Michaelis constant	R_CFAS160E	M_amet_c	0.08				mM		Organism(Escherichia coli), EC(2.1.1.79)	Brenda
Michaelis constant	R_CFAS160E	M_amet_c	0.08				mM	Mutant.	Organism(Escherichia coli), EC(2.1.1.79)	Brenda
Michaelis constant	R_CFAS160E	M_amet_c	0.0887				mM		Organism(Escherichia coli), EC(2.1.1.79)	Brenda
Michaelis constant	R_CFAS160E	M_amet_c	0.0894				mM		Organism(Escherichia coli), EC(2.1.1.79)	Brenda
Michaelis constant	R_CFAS160E	M_amet_c	0.09				mM		Organism(Escherichia coli), EC(2.1.1.79)	Brenda
Michaelis constant	R_CFAS160E	M_amet_c	0.09				mM		Organism(Escherichia coli), EC(2.1.1.79)	Brenda
Michaelis constant	R_CFAS160E	M_amet_c	0.0997				mM		Organism(Escherichia coli), EC(2.1.1.79)	Brenda
Michaelis constant	R_CFAS160E	M_amet_c	0.0997				mM	Mutant.	Organism(Escherichia coli), EC(2.1.1.79)	Brenda
Michaelis constant	R_CFAS160G	M_amet_c	0.07		37	8	mM		Organism(Escherichia coli), EC(2.1.1.79)	Brenda
Michaelis constant	R_CFAS160G	M_amet_c	0.0705				mM		Organism(Escherichia coli), EC(2.1.1.79)	Brenda
Michaelis constant	R_CFAS160G	M_amet_c	0.0716		37	8	mM	Mutant.	Organism(Escherichia coli), EC(2.1.1.79)	Brenda
Michaelis constant	R_CFAS160G	M_amet_c	0.0716				mM		Organism(Escherichia coli), EC(2.1.1.79)	Brenda
Michaelis constant	R_CFAS160G	M_amet_c	0.0716				mM	Mutant.	Organism(Escherichia coli), EC(2.1.1.79)	Brenda
Michaelis constant	R_CFAS160G	M_amet_c	0.08		37	7.4	mM		Organism(Escherichia coli), EC(2.1.1.79)	Brenda
Michaelis constant	R_CFAS160G	M_amet_c	0.08				mM		Organism(Escherichia coli), EC(2.1.1.79)	Brenda
Michaelis constant	R_CFAS160G	M_amet_c	0.08				mM	Mutant.	Organism(Escherichia coli), EC(2.1.1.79)	Brenda
Michaelis constant	R_CFAS160G	M_amet_c	0.0887				mM		Organism(Escherichia coli), EC(2.1.1.79)	Brenda
Michaelis constant	R_CFAS160G	M_amet_c	0.0894				mM		Organism(Escherichia coli), EC(2.1.1.79)	Brenda
Michaelis constant	R_CFAS160G	M_amet_c	0.09				mM		Organism(Escherichia coli), EC(2.1.1.79)	Brenda
Michaelis constant	R_CFAS160G	M_amet_c	0.09				mM		Organism(Escherichia coli), EC(2.1.1.79)	Brenda
Michaelis constant	R_CFAS160G	M_amet_c	0.0997				mM		Organism(Escherichia coli), EC(2.1.1.79)	Brenda
Michaelis constant	R_CFAS160G	M_amet_c	0.0997				mM	Mutant.	Organism(Escherichia coli), EC(2.1.1.79)	Brenda
Michaelis constant	R_CFAS180E	M_amet_c	0.07		37	8	mM		Organism(Escherichia coli), EC(2.1.1.79)	Brenda
Michaelis constant	R_CFAS180E	M_amet_c	0.0705				mM		Organism(Escherichia coli), EC(2.1.1.79)	Brenda
Michaelis constant	R_CFAS180E	M_amet_c	0.0716		37	8	mM	Mutant.	Organism(Escherichia coli), EC(2.1.1.79)	Brenda
Michaelis constant	R_CFAS180E	M_amet_c	0.0716				mM		Organism(Escherichia coli), EC(2.1.1.79)	Brenda
Michaelis constant	R_CFAS180E	M_amet_c	0.0716				mM	Mutant.	Organism(Escherichia coli), EC(2.1.1.79)	Brenda
Michaelis constant	R_CFAS180E	M_amet_c	0.08		37	7.4	mM		Organism(Escherichia coli), EC(2.1.1.79)	Brenda
Michaelis constant	R_CFAS180E	M_amet_c	0.08				mM		Organism(Escherichia coli), EC(2.1.1.79)	Brenda
Michaelis constant	R_CFAS180E	M_amet_c	0.08				mM	Mutant.	Organism(Escherichia coli), EC(2.1.1.79)	Brenda
Michaelis constant	R_CFAS180E	M_amet_c	0.0887				mM		Organism(Escherichia coli), EC(2.1.1.79)	Brenda
Michaelis constant	R_CFAS180E	M_amet_c	0.0894				mM		Organism(Escherichia coli), EC(2.1.1.79)	Brenda
Michaelis constant	R_CFAS180E	M_amet_c	0.09				mM		Organism(Escherichia coli), EC(2.1.1.79)	Brenda
Michaelis constant	R_CFAS180E	M_amet_c	0.09				mM		Organism(Escherichia coli), EC(2.1.1.79)	Brenda
Michaelis constant	R_CFAS180E	M_amet_c	0.0997				mM		Organism(Escherichia coli), EC(2.1.1.79)	Brenda
Michaelis constant	R_CFAS180E	M_amet_c	0.0997				mM	Mutant.	Organism(Escherichia coli), EC(2.1.1.79)	Brenda
Michaelis constant	R_CFAS180G	M_amet_c	0.07		37	8	mM		Organism(Escherichia coli), EC(2.1.1.79)	Brenda
Michaelis constant	R_CFAS180G	M_amet_c	0.0705				mM		Organism(Escherichia coli), EC(2.1.1.79)	Brenda
Michaelis constant	R_CFAS180G	M_amet_c	0.0716		37	8	mM	Mutant.	Organism(Escherichia coli), EC(2.1.1.79)	Brenda
Michaelis constant	R_CFAS180G	M_amet_c	0.0716				mM		Organism(Escherichia coli), EC(2.1.1.79)	Brenda
Michaelis constant	R_CFAS180G	M_amet_c	0.0716				mM	Mutant.	Organism(Escherichia coli), EC(2.1.1.79)	Brenda
Michaelis constant	R_CFAS180G	M_amet_c	0.08		37	7.4	mM		Organism(Escherichia coli), EC(2.1.1.79)	Brenda
Michaelis constant	R_CFAS180G	M_amet_c	0.08				mM		Organism(Escherichia coli), EC(2.1.1.79)	Brenda
Michaelis constant	R_CFAS180G	M_amet_c	0.08				mM	Mutant.	Organism(Escherichia coli), EC(2.1.1.79)	Brenda
Michaelis constant	R_CFAS180G	M_amet_c	0.0887				mM		Organism(Escherichia coli), EC(2.1.1.79)	Brenda
Michaelis constant	R_CFAS180G	M_amet_c	0.0894				mM		Organism(Escherichia coli), EC(2.1.1.79)	Brenda
Michaelis constant	R_CFAS180G	M_amet_c	0.09				mM		Organism(Escherichia coli), EC(2.1.1.79)	Brenda
Michaelis constant	R_CFAS180G	M_amet_c	0.09				mM		Organism(Escherichia coli), EC(2.1.1.79)	Brenda
Michaelis constant	R_CFAS180G	M_amet_c	0.0997				mM		Organism(Escherichia coli), EC(2.1.1.79)	Brenda
Michaelis constant	R_CFAS180G	M_amet_c	0.0997				mM	Mutant.	Organism(Escherichia coli), EC(2.1.1.79)	Brenda
Michaelis constant	R_CHOLD	M_chol_c	1.5		37	7.5	litre**-1 * mole		Sabio-Rk rate law: 31721 from query {'Organism': 'Escherichia coli', 'ECNumber': '1.1.99.1'}	Sabio-Rk
Michaelis constant	R_CHORM	M_chor_c	0.04		30	7.2	mM	Mutant.	Organism(Escherichia coli), EC(5.4.99.5)	Brenda
Michaelis constant	R_CHORM	M_chor_c	0.04				mM		Organism(Escherichia coli), EC(5.4.99.5)	Brenda
Michaelis constant	R_CHORM	M_chor_c	0.045		30	7.2	mM		Organism(Escherichia coli), EC(5.4.99.5)	Brenda
Michaelis constant	R_CHORM	M_chor_c	0.045		30	7.2	mM	Mutant.	Organism(Escherichia coli), EC(5.4.99.5)	Brenda
Michaelis constant	R_CHORM	M_chor_c	0.045		30	7.2	litre**-1 * mole		Sabio-Rk rate law: 21215 from query {'Organism': 'Escherichia coli', 'ECNumber': '5.4.99.5'}	Sabio-Rk
Michaelis constant	R_CHORM	M_chor_c	0.045		30	7.2	litre**-1 * mole	Mutant.	Sabio-Rk rate law: 21221 from query {'Organism': 'Escherichia coli', 'ECNumber': '5.4.99.5'}	Sabio-Rk
Michaelis constant	R_CHORM	M_chor_c	0.092		30	7.2	mM	Mutant.	Organism(Escherichia coli), EC(5.4.99.5)	Brenda
Michaelis constant	R_CHORM	M_chor_c	0.092			7.5	mM		Organism(Escherichia coli), EC(5.4.99.5)	Brenda
Michaelis constant	R_CHORM	M_chor_c	0.092				mM	Mutant.	Organism(Escherichia coli), EC(5.4.99.5)	Brenda
Michaelis constant	R_CHORM	M_chor_c	0.127		37	7.8	litre**-1 * mole		Sabio-Rk rate law: 26008 from query {'Organism': 'Escherichia coli', 'ECNumber': '5.4.99.5'}	Sabio-Rk
Michaelis constant	R_CHORM	M_chor_c	0.127		37	7.8	litre**-1 * mole	Mutant.	Sabio-Rk rate law: 26009 from query {'Organism': 'Escherichia coli', 'ECNumber': '5.4.99.5'}	Sabio-Rk
Michaelis constant	R_CHORM	M_chor_c	0.16		30	7.5	litre**-1 * mole		Sabio-Rk rate law: 36152 from query {'Organism': 'Escherichia coli', 'ECNumber': '5.4.99.5'}	Sabio-Rk
Michaelis constant	R_CHORM	M_chor_c	0.226		37	7.8	mM		Organism(Escherichia coli), EC(5.4.99.5)	Brenda
Michaelis constant	R_CHORM	M_chor_c	0.226		37	7.8	litre**-1 * mole		Sabio-Rk rate law: 38626 from query {'Organism': 'Escherichia coli', 'ECNumber': '5.4.99.5'}	Sabio-Rk
Michaelis constant	R_CHORM	M_chor_c	0.226		37	7.8	litre**-1 * mole	Mutant.	Sabio-Rk rate law: 38628 from query {'Organism': 'Escherichia coli', 'ECNumber': '5.4.99.5'}	Sabio-Rk
Michaelis constant	R_CHORM	M_chor_c	0.226				mM	Mutant.	Organism(Escherichia coli), EC(5.4.99.5)	Brenda
Michaelis constant	R_CHORM	M_chor_c	0.29				mM		Organism(Escherichia coli), EC(5.4.99.5)	Brenda
Michaelis constant	R_CHORM	M_chor_c	0.296		37	7.8	mM		Organism(Escherichia coli), EC(5.4.99.5)	Brenda
Michaelis constant	R_CHORM	M_chor_c	0.3		30	7.5	litre**-1 * mole		Sabio-Rk rate law: 36150 from query {'Organism': 'Escherichia coli', 'ECNumber': '5.4.99.5'}	Sabio-Rk
Michaelis constant	R_CHORM	M_chor_c	0.3				mM		Organism(Escherichia coli), EC(5.4.99.5)	Brenda
Michaelis constant	R_CHORM	M_chor_c	0.304				mM		Organism(Escherichia coli), EC(5.4.99.5)	Brenda
Michaelis constant	R_CHORM	M_chor_c	0.304				mM	Mutant.	Organism(Escherichia coli), EC(5.4.99.5)	Brenda
Michaelis constant	R_CHORM	M_chor_c	0.32		30	7.5	litre**-1 * mole		Sabio-Rk rate law: 36151 from query {'Organism': 'Escherichia coli', 'ECNumber': '5.4.99.5'}	Sabio-Rk
Michaelis constant	R_CHORM	M_chor_c	0.39				mM		Organism(Escherichia coli), EC(5.4.99.5)	Brenda
Michaelis constant	R_CHORM	M_chor_c	0.39				mM	Mutant.	Organism(Escherichia coli), EC(5.4.99.5)	Brenda
Michaelis constant	R_CHORM	M_chor_c	0.59		37	7.8	mM		Organism(Escherichia coli), EC(5.4.99.5)	Brenda
Michaelis constant	R_CHORM	M_chor_c	0.59				mM	Mutant.	Organism(Escherichia coli), EC(5.4.99.5)	Brenda
Michaelis constant	R_CHORM	M_chor_c	0.628		37	7.8	mM		Organism(Escherichia coli), EC(5.4.99.5)	Brenda
Michaelis constant	R_CHORM	M_chor_c	0.628				mM	Mutant.	Organism(Escherichia coli), EC(5.4.99.5)	Brenda
Michaelis constant	R_CHORM	M_chor_c	1.036		37	7.8	mM		Organism(Escherichia coli), EC(5.4.99.5)	Brenda
Michaelis constant	R_CHORM	M_chor_c	1.036				mM	Mutant.	Organism(Escherichia coli), EC(5.4.99.5)	Brenda
Michaelis constant	R_CHORM	M_chor_c	2.547		37	7.8	mM		Organism(Escherichia coli), EC(5.4.99.5)	Brenda
Michaelis constant	R_CHRPL	M_chor_c	0.0097		37	7.5	mM		Organism(Escherichia coli), EC(4.1.3.40)	Brenda
Michaelis constant	R_CHRPL	M_chor_c	0.028			7.5	mM		Organism(Escherichia coli), EC(4.1.3.40)	Brenda
Michaelis constant	R_CHRPL	M_chor_c	0.029			7.5	mM		Organism(Escherichia coli), EC(4.1.3.40)	Brenda
Michaelis constant	R_CHRPL	M_chor_c	0.029			7.5	mM	Mutant.	Organism(Escherichia coli), EC(4.1.3.40)	Brenda
Michaelis constant	R_CITL	M_cit_c	0.16				mM		Organism(Escherichia coli), EC(4.1.3.6)	Brenda
Michaelis constant	R_CSND	M_csn_c	0.19		25	7.5	mM		Organism(Escherichia coli), EC(3.5.4.1)	Brenda
Michaelis constant	R_CSND	M_csn_c	0.2		25	7.5	mM		Organism(Escherichia coli), EC(3.5.4.1)	Brenda
Michaelis constant	R_CSND	M_csn_c	0.2		37	7.5	mM		Organism(Escherichia coli), EC(3.5.4.1)	Brenda
Michaelis constant	R_CSND	M_csn_c	0.2		37	7.5	mM	Mutant.	Organism(Escherichia coli), EC(3.5.4.1)	Brenda
Michaelis constant	R_CSND	M_csn_c	0.22		30	8.5	mM	Mutant.	Organism(Escherichia coli), EC(3.5.4.1)	Brenda
Michaelis constant	R_CSND	M_csn_c	0.22		37	7.5	mM	Mutant.	Organism(Escherichia coli), EC(3.5.4.1)	Brenda
Michaelis constant	R_CSND	M_csn_c	0.22				mM		Organism(Escherichia coli), EC(3.5.4.1)	Brenda
Michaelis constant	R_CSND	M_csn_c	0.46		37	7.5	mM	Mutant.	Organism(Escherichia coli), EC(3.5.4.1)	Brenda
Michaelis constant	R_CSND	M_csn_c	0.46				mM		Organism(Escherichia coli), EC(3.5.4.1)	Brenda
Michaelis constant	R_CSND	M_csn_c	0.97		30	8.5	mM		Organism(Escherichia coli), EC(3.5.4.1)	Brenda
Michaelis constant	R_CSND	M_csn_c	0.97		37	7.5	mM	Mutant.	Organism(Escherichia coli), EC(3.5.4.1)	Brenda
Michaelis constant	R_CSND	M_csn_c	0.97				mM	Mutant.	Organism(Escherichia coli), EC(3.5.4.1)	Brenda
Michaelis constant	R_CSND	M_csn_c	1.82		30	8.5	mM	Mutant.	Organism(Escherichia coli), EC(3.5.4.1)	Brenda
Michaelis constant	R_CSND	M_csn_c	1.82		37	7.3	mM		Organism(Escherichia coli), EC(3.5.4.1)	Brenda
Michaelis constant	R_CSND	M_csn_c	1.82		37	7.5	mM	Mutant.	Organism(Escherichia coli), EC(3.5.4.1)	Brenda
Michaelis constant	R_CSND	M_csn_c	1.82				mM	Mutant.	Organism(Escherichia coli), EC(3.5.4.1)	Brenda
Michaelis constant	R_CTPS2	M_atp_c	0.054		25	8	mM		Organism(Escherichia coli), EC(6.3.4.2)	Brenda
Michaelis constant	R_CTPS2	M_gln_DASH_L_c	0.206				mM		Organism(Escherichia coli), EC(6.3.4.2)	Brenda
Michaelis constant	R_CTPS2	M_gln_DASH_L_c	0.327		37	8	litre**-1 * mole		Sabio-Rk rate law: 2629 from query {'Organism': 'Escherichia coli', 'ECNumber': '6.3.4.2'}	Sabio-Rk
Michaelis constant	R_CTPS2	M_gln_DASH_L_c	0.327		37	8	litre**-1 * mole	Mutant.	Sabio-Rk rate law: 2630 from query {'Organism': 'Escherichia coli', 'ECNumber': '6.3.4.2'}	Sabio-Rk
Michaelis constant	R_CTPS2	M_gln_DASH_L_c	0.345				mM		Organism(Escherichia coli), EC(6.3.4.2)	Brenda
Michaelis constant	R_CTPS2	M_gln_DASH_L_c	0.354		37	8	mM		Organism(Escherichia coli), EC(6.3.4.2)	Brenda
Michaelis constant	R_CTPS2	M_gln_DASH_L_c	0.354		37	8	mM	Mutant.	Organism(Escherichia coli), EC(6.3.4.2)	Brenda
Michaelis constant	R_CTPS2	M_gln_DASH_L_c	0.354		37	8	litre**-1 * mole		Sabio-Rk rate law: 2619 from query {'Organism': 'Escherichia coli', 'ECNumber': '6.3.4.2'}	Sabio-Rk
Michaelis constant	R_CTPS2	M_gln_DASH_L_c	0.354		37	8	litre**-1 * mole	Mutant.	Sabio-Rk rate law: 2620 from query {'Organism': 'Escherichia coli', 'ECNumber': '6.3.4.2'}	Sabio-Rk
Michaelis constant	R_CTPS2	M_gln_DASH_L_c	0.354				mM	Mutant.	Organism(Escherichia coli), EC(6.3.4.2)	Brenda
Michaelis constant	R_CTPS2	M_gln_DASH_L_c	12.8				mM	Mutant.	Organism(Escherichia coli), EC(6.3.4.2)	Brenda
Michaelis constant	R_CTPS2	M_utp_c	0.027		25	8	mM		Organism(Escherichia coli), EC(6.3.4.2)	Brenda
Michaelis constant	R_CTPS2	M_utp_c	0.071		25	8	mM		Organism(Escherichia coli), EC(6.3.4.2)	Brenda
Michaelis constant	R_CYANST	M_tsul_c	4.6		25	8.6	mM		Organism(Escherichia coli), EC(2.8.1.1)	Brenda
Michaelis constant	R_CYANST	M_tsul_c	78		2	8.6	mM		Organism(Escherichia coli), EC(2.8.1.1)	Brenda
Michaelis constant	R_CYANSTpp	M_tsul_p	4.6		25	8.6	mM		Organism(Escherichia coli), EC(2.8.1.1)	Brenda
Michaelis constant	R_CYANSTpp	M_tsul_p	78		2	8.6	mM		Organism(Escherichia coli), EC(2.8.1.1)	Brenda
Michaelis constant	R_CYSDDS	M_cys_DASH_D_c	0.15		30	8	mM		Organism(Escherichia coli), EC(4.4.1.15)	Brenda
Michaelis constant	R_CYSDDS	M_cys_DASH_D_c	0.3		37	8	mM		Organism(Escherichia coli), EC(4.4.1.15)	Brenda
Michaelis constant	R_CYSDS	M_cys_DASH_L_c	11				mM		Organism(Escherichia coli), EC(4.1.99.1)	Brenda
Michaelis constant	R_CYSS	M_acser_c	0.64		25	7.5	litre**-1 * mole		Sabio-Rk rate law: 53195 from query {'Organism': 'Escherichia coli', 'ECNumber': '2.5.1.47'}	Sabio-Rk
Michaelis constant	R_CYSS	M_acser_c	0.7		37		mM		Organism(Escherichia coli), EC(2.5.1.47)	Brenda
Michaelis constant	R_CYSS	M_acser_c	0.84		25	7.5	litre**-1 * mole		Sabio-Rk rate law: 53197 from query {'Organism': 'Escherichia coli', 'ECNumber': '2.5.1.47'}	Sabio-Rk
Michaelis constant	R_CYSS	M_acser_c	4.16361e+08		37		mM	Mutant.	Organism(Escherichia coli), EC(2.5.1.47)	Brenda
Michaelis constant	R_CYSS	M_h2s_c	0.58		25	7.5	litre**-1 * mole		Sabio-Rk rate law: 53196 from query {'Organism': 'Escherichia coli', 'ECNumber': '2.5.1.47'}	Sabio-Rk
Michaelis constant	R_CYSS	M_h2s_c	1.04		25	7.5	litre**-1 * mole		Sabio-Rk rate law: 53198 from query {'Organism': 'Escherichia coli', 'ECNumber': '2.5.1.47'}	Sabio-Rk
Michaelis constant	R_CYSTL	M_cyst_DASH_L_c	0.04		25	8.5	mM	Mutant.	Organism(Escherichia coli), EC(4.4.1.8)	Brenda
Michaelis constant	R_CYSTL	M_cyst_DASH_L_c	0.04				mM		Organism(Escherichia coli), EC(4.4.1.8)	Brenda
Michaelis constant	R_CYSTL	M_cyst_DASH_L_c	0.108		25	8.5	mM		Organism(Escherichia coli), EC(4.4.1.8)	Brenda
Michaelis constant	R_CYSTL	M_cyst_DASH_L_c	0.116		25	8.5	mM		Organism(Escherichia coli), EC(4.4.1.8)	Brenda
Michaelis constant	R_CYSTL	M_cyst_DASH_L_c	0.116		25	8.5	mM	Mutant.	Organism(Escherichia coli), EC(4.4.1.8)	Brenda
Michaelis constant	R_CYSTL	M_cyst_DASH_L_c	0.18		25	8.5	mM	Mutant.	Organism(Escherichia coli), EC(4.4.1.8)	Brenda
Michaelis constant	R_CYSTL	M_cyst_DASH_L_c	0.18		25		mM		Organism(Escherichia coli), EC(4.4.1.8)	Brenda
Michaelis constant	R_CYSTL	M_cyst_DASH_L_c	0.18		25		mM	Mutant.	Organism(Escherichia coli), EC(4.4.1.8)	Brenda
Michaelis constant	R_CYSTRS	M_atp_c	0.22				mM		Organism(Escherichia coli), EC(6.1.1.16)	Brenda
Michaelis constant	R_CYSTRS	M_atp_c	0.25		22	7.5	litre**-1 * mole		Sabio-Rk rate law: 1973 from query {'Organism': 'Escherichia coli', 'ECNumber': '6.1.1.16'}	Sabio-Rk
Michaelis constant	R_CYSTRS	M_atp_c	0.25		22	7.5	litre**-1 * mole	Mutant.	Sabio-Rk rate law: 1979 from query {'Organism': 'Escherichia coli', 'ECNumber': '6.1.1.16'}	Sabio-Rk
Michaelis constant	R_CYSTRS	M_atp_c	0.25			8	mM		Organism(Escherichia coli), EC(6.1.1.16)	Brenda
Michaelis constant	R_CYSTRS	M_atp_c	0.25				mM		Organism(Escherichia coli), EC(6.1.1.16)	Brenda
Michaelis constant	R_CYSTRS	M_atp_c	0.29			8	mM	Mutant.	Organism(Escherichia coli), EC(6.1.1.16)	Brenda
Michaelis constant	R_CYSTRS	M_atp_c	0.29				mM		Organism(Escherichia coli), EC(6.1.1.16)	Brenda
Michaelis constant	R_CYSTRS	M_atp_c	0.338		30	7	mM		Organism(Escherichia coli), EC(6.1.1.16)	Brenda
Michaelis constant	R_CYSTRS	M_atp_c	0.338		30	7	mM	Mutant.	Organism(Escherichia coli), EC(6.1.1.16)	Brenda
Michaelis constant	R_CYSTRS	M_atp_c	0.338			8	mM	Mutant.	Organism(Escherichia coli), EC(6.1.1.16)	Brenda
Michaelis constant	R_CYSTRS	M_atp_c	0.338				mM	Mutant.	Organism(Escherichia coli), EC(6.1.1.16)	Brenda
Michaelis constant	R_CYSTRS	M_atp_c	142		22	7.5	litre**-1 * mole	Mutant.	Sabio-Rk rate law: 1981 from query {'Organism': 'Escherichia coli', 'ECNumber': '6.1.1.16'}	Sabio-Rk
Michaelis constant	R_CYSTRS	M_cys_DASH_L_c	0.0012				mM		Organism(Escherichia coli), EC(6.1.1.16)	Brenda
Michaelis constant	R_CYSTRS	M_cys_DASH_L_c	0.0012				mM	Mutant.	Organism(Escherichia coli), EC(6.1.1.16)	Brenda
Michaelis constant	R_CYSTRS	M_cys_DASH_L_c	0.0072		30	7	mM		Organism(Escherichia coli), EC(6.1.1.16)	Brenda
Michaelis constant	R_CYSTRS	M_cys_DASH_L_c	0.0072				mM	Mutant.	Organism(Escherichia coli), EC(6.1.1.16)	Brenda
Michaelis constant	R_CYSTRS	M_cys_DASH_L_c	0.022		30	7	mM	Mutant.	Organism(Escherichia coli), EC(6.1.1.16)	Brenda
Michaelis constant	R_CYSTRS	M_cys_DASH_L_c	0.022				mM		Organism(Escherichia coli), EC(6.1.1.16)	Brenda
Michaelis constant	R_CYSTRS	M_cys_DASH_L_c	0.029				mM		Organism(Escherichia coli), EC(6.1.1.16)	Brenda
Michaelis constant	R_CYSTRS	M_cys_DASH_L_c	0.031		22	7.5	litre**-1 * mole		Sabio-Rk rate law: 1973 from query {'Organism': 'Escherichia coli', 'ECNumber': '6.1.1.16'}	Sabio-Rk
Michaelis constant	R_CYSTRS	M_cys_DASH_L_c	0.031		22	7.5	litre**-1 * mole	Mutant.	Sabio-Rk rate law: 1979 from query {'Organism': 'Escherichia coli', 'ECNumber': '6.1.1.16'}	Sabio-Rk
Michaelis constant	R_CYSTRS	M_cys_DASH_L_c	0.031				mM		Organism(Escherichia coli), EC(6.1.1.16)	Brenda
Michaelis constant	R_CYSTRS	M_cys_DASH_L_c	0.031				mM	Mutant.	Organism(Escherichia coli), EC(6.1.1.16)	Brenda
Michaelis constant	R_CYSTRS	M_cys_DASH_L_c	0.031				mM	Mutant.	Organism(Escherichia coli), EC(6.1.1.16)	Brenda
Michaelis constant	R_CYSTRS	M_cys_DASH_L_c	0.17		37	7.2	litre**-1 * mole		Sabio-Rk rate law: 16643 from query {'Organism': 'Escherichia coli', 'KeggReactionID': 'R03650'}	Sabio-Rk
Michaelis constant	R_CYSTRS	M_cys_DASH_L_c	0.25				mM	Mutant.	Organism(Escherichia coli), EC(6.1.1.16)	Brenda
Michaelis constant	R_CYSTRS	M_cys_DASH_L_c	100		22	7.5	litre**-1 * mole	Mutant.	Sabio-Rk rate law: 1981 from query {'Organism': 'Escherichia coli', 'ECNumber': '6.1.1.16'}	Sabio-Rk
Michaelis constant	R_CYTD	M_cytd_c	0.0167				mM		Organism(Escherichia coli), EC(3.5.4.5)	Brenda
Michaelis constant	R_CYTD	M_cytd_c	0.091				mM		Organism(Escherichia coli), EC(3.5.4.5)	Brenda
Michaelis constant	R_CYTD	M_cytd_c	0.11			7.5	mM		Organism(Escherichia coli), EC(3.5.4.5)	Brenda
Michaelis constant	R_CYTD	M_cytd_c	0.11				mM		Organism(Escherichia coli), EC(3.5.4.5)	Brenda
Michaelis constant	R_CYTD	M_cytd_c	0.12				mM		Organism(Escherichia coli), EC(3.5.4.5)	Brenda
Michaelis constant	R_CYTD	M_cytd_c	0.129				mM		Organism(Escherichia coli), EC(3.5.4.5)	Brenda
Michaelis constant	R_CYTD	M_cytd_c	0.167				mM		Organism(Escherichia coli), EC(3.5.4.5)	Brenda
Michaelis constant	R_CYTD	M_cytd_c	0.174				mM		Organism(Escherichia coli), EC(3.5.4.5)	Brenda
Michaelis constant	R_CYTD	M_cytd_c	0.18				mM		Organism(Escherichia coli), EC(3.5.4.5)	Brenda
Michaelis constant	R_CYTD	M_cytd_c	0.2			7.5	mM		Organism(Escherichia coli), EC(3.5.4.5)	Brenda
Michaelis constant	R_CYTD	M_cytd_c	0.2				mM	Mutant.	Organism(Escherichia coli), EC(3.5.4.5)	Brenda
Michaelis constant	R_CYTD	M_cytd_c	0.208			7.5	mM		Organism(Escherichia coli), EC(3.5.4.5)	Brenda
Michaelis constant	R_CYTD	M_cytd_c	0.21				mM		Organism(Escherichia coli), EC(3.5.4.5)	Brenda
Michaelis constant	R_CYTD	M_cytd_c	0.22				mM		Organism(Escherichia coli), EC(3.5.4.5)	Brenda
Michaelis constant	R_CYTD	M_cytd_c	0.233			7.1	mM		Organism(Escherichia coli), EC(3.5.4.5)	Brenda
Michaelis constant	R_CYTD	M_cytd_c	0.238			7.1	mM		Organism(Escherichia coli), EC(3.5.4.5)	Brenda
Michaelis constant	R_CYTD	M_cytd_c	0.238				mM	Mutant.	Organism(Escherichia coli), EC(3.5.4.5)	Brenda
Michaelis constant	R_CYTD	M_cytd_c	0.25				mM		Organism(Escherichia coli), EC(3.5.4.5)	Brenda
Michaelis constant	R_CYTD	M_cytd_c	0.25				mM	Mutant.	Organism(Escherichia coli), EC(3.5.4.5)	Brenda
Michaelis constant	R_CYTD	M_cytd_c	2.2				mM		Organism(Escherichia coli), EC(3.5.4.5)	Brenda
Michaelis constant	R_CYTD	M_cytd_c	6.6		37	7	mM		Organism(Escherichia coli), EC(3.5.4.5)	Brenda
Michaelis constant	R_CYTDH	M_cytd_c	0.532		37	7.3	mM		Organism(Escherichia coli), EC(3.2.2.8)	Brenda
Michaelis constant	R_CYTK1	M_atp_c	0.038		30	7.4	litre**-1 * mole		Sabio-Rk rate law: 17209 from query {'Organism': 'Escherichia coli', 'ECNumber': '2.7.4.14'}	Sabio-Rk
Michaelis constant	R_CYTK2	M_atp_c	0.038		30	7.4	litre**-1 * mole		Sabio-Rk rate law: 17209 from query {'Organism': 'Escherichia coli', 'ECNumber': '2.7.4.14'}	Sabio-Rk
Michaelis constant	R_CYTK2	M_dcmp_c	0.094		30	7.4	litre**-1 * mole		Sabio-Rk rate law: 17214 from query {'Organism': 'Escherichia coli', 'ECNumber': '2.7.4.14'}	Sabio-Rk
Michaelis constant	R_DADA	M_dad_DASH_2_c	0.04				mM		Organism(Escherichia coli), EC(3.5.4.4)	Brenda
Michaelis constant	R_DAGK120	M_atp_c	0.34		25	6.9	mM		Organism(Escherichia coli), EC(2.7.1.107)	Brenda
Michaelis constant	R_DAGK120	M_atp_c	0.34		25	6.9	mM	Mutant.	Organism(Escherichia coli), EC(2.7.1.107)	Brenda
Michaelis constant	R_DAGK120	M_atp_c	1.22348		25	6.9	mM	Mutant.	Organism(Escherichia coli), EC(2.7.1.107)	Brenda
Michaelis constant	R_DAGK120	M_atp_c	1.4		25	6.6	mM		Organism(Escherichia coli), EC(2.7.1.107)	Brenda
Michaelis constant	R_DAGK120	M_atp_c	1.4		25	6.9	mM	Mutant.	Organism(Escherichia coli), EC(2.7.1.107)	Brenda
Michaelis constant	R_DAGK120	M_atp_c	2.6		25	6.9	mM	Mutant.	Organism(Escherichia coli), EC(2.7.1.107)	Brenda
Michaelis constant	R_DAGK120	M_atp_c	2.6		30	6.8	mM		Organism(Escherichia coli), EC(2.7.1.107)	Brenda
Michaelis constant	R_DAGK140	M_atp_c	0.34		25	6.9	mM		Organism(Escherichia coli), EC(2.7.1.107)	Brenda
Michaelis constant	R_DAGK140	M_atp_c	0.34		25	6.9	mM	Mutant.	Organism(Escherichia coli), EC(2.7.1.107)	Brenda
Michaelis constant	R_DAGK140	M_atp_c	1.4		25	6.6	mM		Organism(Escherichia coli), EC(2.7.1.107)	Brenda
Michaelis constant	R_DAGK140	M_atp_c	1.4		25	6.9	mM	Mutant.	Organism(Escherichia coli), EC(2.7.1.107)	Brenda
Michaelis constant	R_DAGK140	M_atp_c	2.6		25	6.9	mM	Mutant.	Organism(Escherichia coli), EC(2.7.1.107)	Brenda
Michaelis constant	R_DAGK140	M_atp_c	2.6		30	6.8	mM		Organism(Escherichia coli), EC(2.7.1.107)	Brenda
Michaelis constant	R_DAGK141	M_atp_c	0.34		25	6.9	mM		Organism(Escherichia coli), EC(2.7.1.107)	Brenda
Michaelis constant	R_DAGK141	M_atp_c	0.34		25	6.9	mM	Mutant.	Organism(Escherichia coli), EC(2.7.1.107)	Brenda
Michaelis constant	R_DAGK141	M_atp_c	1.4		25	6.6	mM		Organism(Escherichia coli), EC(2.7.1.107)	Brenda
Michaelis constant	R_DAGK141	M_atp_c	1.4		25	6.9	mM	Mutant.	Organism(Escherichia coli), EC(2.7.1.107)	Brenda
Michaelis constant	R_DAGK141	M_atp_c	2.6		25	6.9	mM	Mutant.	Organism(Escherichia coli), EC(2.7.1.107)	Brenda
Michaelis constant	R_DAGK141	M_atp_c	2.6		30	6.8	mM		Organism(Escherichia coli), EC(2.7.1.107)	Brenda
Michaelis constant	R_DAGK160	M_atp_c	0.34		25	6.9	mM		Organism(Escherichia coli), EC(2.7.1.107)	Brenda
Michaelis constant	R_DAGK160	M_atp_c	0.34		25	6.9	mM	Mutant.	Organism(Escherichia coli), EC(2.7.1.107)	Brenda
Michaelis constant	R_DAGK160	M_atp_c	1.4		25	6.6	mM		Organism(Escherichia coli), EC(2.7.1.107)	Brenda
Michaelis constant	R_DAGK160	M_atp_c	1.4		25	6.9	mM	Mutant.	Organism(Escherichia coli), EC(2.7.1.107)	Brenda
Michaelis constant	R_DAGK160	M_atp_c	2.6		25	6.9	mM	Mutant.	Organism(Escherichia coli), EC(2.7.1.107)	Brenda
Michaelis constant	R_DAGK160	M_atp_c	2.6		30	6.8	mM		Organism(Escherichia coli), EC(2.7.1.107)	Brenda
Michaelis constant	R_DAGK161	M_atp_c	0.34		25	6.9	mM		Organism(Escherichia coli), EC(2.7.1.107)	Brenda
Michaelis constant	R_DAGK161	M_atp_c	0.34		25	6.9	mM	Mutant.	Organism(Escherichia coli), EC(2.7.1.107)	Brenda
Michaelis constant	R_DAGK161	M_atp_c	1.4		25	6.6	mM		Organism(Escherichia coli), EC(2.7.1.107)	Brenda
Michaelis constant	R_DAGK161	M_atp_c	1.4		25	6.9	mM	Mutant.	Organism(Escherichia coli), EC(2.7.1.107)	Brenda
Michaelis constant	R_DAGK161	M_atp_c	2.6		25	6.9	mM	Mutant.	Organism(Escherichia coli), EC(2.7.1.107)	Brenda
Michaelis constant	R_DAGK161	M_atp_c	2.6		30	6.8	mM		Organism(Escherichia coli), EC(2.7.1.107)	Brenda
Michaelis constant	R_DAGK180	M_atp_c	0.34		25	6.9	mM		Organism(Escherichia coli), EC(2.7.1.107)	Brenda
Michaelis constant	R_DAGK180	M_atp_c	0.34		25	6.9	mM	Mutant.	Organism(Escherichia coli), EC(2.7.1.107)	Brenda
Michaelis constant	R_DAGK180	M_atp_c	1.4		25	6.6	mM		Organism(Escherichia coli), EC(2.7.1.107)	Brenda
Michaelis constant	R_DAGK180	M_atp_c	1.4		25	6.9	mM	Mutant.	Organism(Escherichia coli), EC(2.7.1.107)	Brenda
Michaelis constant	R_DAGK180	M_atp_c	2.6		25	6.9	mM	Mutant.	Organism(Escherichia coli), EC(2.7.1.107)	Brenda
Michaelis constant	R_DAGK180	M_atp_c	2.6		30	6.8	mM		Organism(Escherichia coli), EC(2.7.1.107)	Brenda
Michaelis constant	R_DAGK181	M_atp_c	0.34		25	6.9	mM		Organism(Escherichia coli), EC(2.7.1.107)	Brenda
Michaelis constant	R_DAGK181	M_atp_c	0.34		25	6.9	mM	Mutant.	Organism(Escherichia coli), EC(2.7.1.107)	Brenda
Michaelis constant	R_DAGK181	M_atp_c	1.4		25	6.6	mM		Organism(Escherichia coli), EC(2.7.1.107)	Brenda
Michaelis constant	R_DAGK181	M_atp_c	1.4		25	6.9	mM	Mutant.	Organism(Escherichia coli), EC(2.7.1.107)	Brenda
Michaelis constant	R_DAGK181	M_atp_c	2.6		25	6.9	mM	Mutant.	Organism(Escherichia coli), EC(2.7.1.107)	Brenda
Michaelis constant	R_DAGK181	M_atp_c	2.6		30	6.8	mM		Organism(Escherichia coli), EC(2.7.1.107)	Brenda
Michaelis constant	R_DBTS	M_atp_c	0.00039		25	7.5	litre**-1 * mole		Sabio-Rk rate law: 9149 from query {'Organism': 'Escherichia coli', 'ECNumber': '6.3.3.3'}	Sabio-Rk
Michaelis constant	R_DBTS	M_atp_c	0.00039		25	7.5	litre**-1 * mole	Mutant.	Sabio-Rk rate law: 9151 from query {'Organism': 'Escherichia coli', 'ECNumber': '6.3.3.3'}	Sabio-Rk
Michaelis constant	R_DBTS	M_atp_c	0.005		25	7.5	litre**-1 * mole	Mutant.	Sabio-Rk rate law: 9150 from query {'Organism': 'Escherichia coli', 'ECNumber': '6.3.3.3'}	Sabio-Rk
Michaelis constant	R_DBTS	M_atp_c	0.005				mM		Organism(Escherichia coli), EC(6.3.3.3)	Brenda
Michaelis constant	R_DBTS	M_dann_c	0.0003		25	7.5	litre**-1 * mole		Sabio-Rk rate law: 9139 from query {'Organism': 'Escherichia coli', 'ECNumber': '6.3.3.3'}	Sabio-Rk
Michaelis constant	R_DBTS	M_dann_c	0.0003		25	7.5	litre**-1 * mole	Mutant.	Sabio-Rk rate law: 9141 from query {'Organism': 'Escherichia coli', 'ECNumber': '6.3.3.3'}	Sabio-Rk
Michaelis constant	R_DBTS	M_dann_c	0.0013		25	7.5	litre**-1 * mole	Mutant.	Sabio-Rk rate law: 9140 from query {'Organism': 'Escherichia coli', 'ECNumber': '6.3.3.3'}	Sabio-Rk
Michaelis constant	R_DBTS	M_dann_c	0.0013				mM		Organism(Escherichia coli), EC(6.3.3.3)	Brenda
Michaelis constant	R_DBTS	M_dann_c	0.00315		25	7.5	litre**-1 * mole		Sabio-Rk rate law: 9159 from query {'Organism': 'Escherichia coli', 'ECNumber': '6.3.3.3'}	Sabio-Rk
Michaelis constant	R_DBTS	M_dann_c	0.00315		25	7.5	litre**-1 * mole	Mutant.	Sabio-Rk rate law: 9160 from query {'Organism': 'Escherichia coli', 'ECNumber': '6.3.3.3'}	Sabio-Rk
Michaelis constant	R_DDGLK	M_2ddglcn_c	1				mM		Organism(Escherichia coli), EC(2.7.1.45)	Brenda
Michaelis constant	R_DGK1	M_dgmp_c	0.3			8	mM		Organism(Escherichia coli), EC(2.7.4.8)	Brenda
Michaelis constant	R_DHBD	M_23ddhb_c	0.3				mM		Organism(Escherichia coli), EC(1.3.1.28)	Brenda
Michaelis constant	R_DHBS	M_23dhb_c	0.0027		37	9	mM		Organism(Escherichia coli), EC(2.7.7.58)	Brenda
Michaelis constant	R_DHBS	M_atp_c	1.12		37	9	mM		Organism(Escherichia coli), EC(2.7.7.58)	Brenda
Michaelis constant	R_DHFR	M_dhf_c	0.00044				mM		Organism(Escherichia coli), EC(1.5.1.3)	Brenda
Michaelis constant	R_DHFR	M_dhf_c	0.00047		15		mM	Mutant.	Organism(Escherichia coli), EC(1.5.1.3)	Brenda
Michaelis constant	R_DHFR	M_dhf_c	0.00047		25	7	mM	Mutant.	Organism(Escherichia coli), EC(1.5.1.3)	Brenda
Michaelis constant	R_DHFR	M_dhf_c	0.00047				mM		Organism(Escherichia coli), EC(1.5.1.3)	Brenda
Michaelis constant	R_DHFR	M_dhf_c	0.0005		25	5	litre**-1 * mole	Mutant.	Sabio-Rk rate law: 49995 from query {'Organism': 'Escherichia coli', 'ECNumber': '1.5.1.3'}	Sabio-Rk
Michaelis constant	R_DHFR	M_dhf_c	0.0005		25	5.5	litre**-1 * mole		Sabio-Rk rate law: 49786 from query {'Organism': 'Escherichia coli', 'ECNumber': '1.5.1.3'}	Sabio-Rk
Michaelis constant	R_DHFR	M_dhf_c	0.0005		25	8	litre**-1 * mole	Mutant.	Sabio-Rk rate law: 49994 from query {'Organism': 'Escherichia coli', 'ECNumber': '1.5.1.3'}	Sabio-Rk
Michaelis constant	R_DHFR	M_dhf_c	0.0007		15		mM	Mutant.	Organism(Escherichia coli), EC(1.5.1.3)	Brenda
Michaelis constant	R_DHFR	M_dhf_c	0.0007		20	7	mM		Organism(Escherichia coli), EC(1.5.1.3)	Brenda
Michaelis constant	R_DHFR	M_dhf_c	0.0007		25	7	mM	Mutant.	Organism(Escherichia coli), EC(1.5.1.3)	Brenda
Michaelis constant	R_DHFR	M_dhf_c	0.0007		25	7	mM	Mutant.	Organism(Escherichia coli), EC(1.5.1.3)	Brenda
Michaelis constant	R_DHFR	M_dhf_c	0.00089		15	7	litre**-1 * mole		Sabio-Rk rate law: 100 from query {'Organism': 'Escherichia coli', 'ECNumber': '1.5.1.3'}	Sabio-Rk
Michaelis constant	R_DHFR	M_dhf_c	0.00089		15	7	litre**-1 * mole	Mutant.	Sabio-Rk rate law: 101 from query {'Organism': 'Escherichia coli', 'ECNumber': '1.5.1.3'}	Sabio-Rk
Michaelis constant	R_DHFR	M_dhf_c	0.00089		30	7	litre**-1 * mole	Mutant.	Sabio-Rk rate law: 9585 from query {'Organism': 'Escherichia coli', 'ECNumber': '1.5.1.3'}	Sabio-Rk
Michaelis constant	R_DHFR	M_dhf_c	0.00097		15		mM	Mutant.	Organism(Escherichia coli), EC(1.5.1.3)	Brenda
Michaelis constant	R_DHFR	M_dhf_c	0.00097				mM		Organism(Escherichia coli), EC(1.5.1.3)	Brenda
Michaelis constant	R_DHFR	M_dhf_c	0.001		15	7	mM	Mutant.	Organism(Escherichia coli), EC(1.5.1.3)	Brenda
Michaelis constant	R_DHFR	M_dhf_c	0.001		15		mM	Mutant.	Organism(Escherichia coli), EC(1.5.1.3)	Brenda
Michaelis constant	R_DHFR	M_dhf_c	0.001		25	7	mM		Organism(Escherichia coli), EC(1.5.1.3)	Brenda
Michaelis constant	R_DHFR	M_dhf_c	0.001		25	7	mM	Mutant.	Organism(Escherichia coli), EC(1.5.1.3)	Brenda
Michaelis constant	R_DHFR	M_dhf_c	0.0012		15	7	mM		Organism(Escherichia coli), EC(1.5.1.3)	Brenda
Michaelis constant	R_DHFR	M_dhf_c	0.0012		15	7	mM	Mutant.	Organism(Escherichia coli), EC(1.5.1.3)	Brenda
Michaelis constant	R_DHFR	M_dhf_c	0.0012		25	7	mM	Mutant.	Organism(Escherichia coli), EC(1.5.1.3)	Brenda
Michaelis constant	R_DHFR	M_dhf_c	0.0012				mM	Mutant.	Organism(Escherichia coli), EC(1.5.1.3)	Brenda
Michaelis constant	R_DHFR	M_dhf_c	0.0013		15	7	mM	Mutant.	Organism(Escherichia coli), EC(1.5.1.3)	Brenda
Michaelis constant	R_DHFR	M_dhf_c	0.0013		15		mM	Mutant.	Organism(Escherichia coli), EC(1.5.1.3)	Brenda
Michaelis constant	R_DHFR	M_dhf_c	0.0013		25	7	mM		Organism(Escherichia coli), EC(1.5.1.3)	Brenda
Michaelis constant	R_DHFR	M_dhf_c	0.0013		25	7	mM	Mutant.	Organism(Escherichia coli), EC(1.5.1.3)	Brenda
Michaelis constant	R_DHFR	M_dhf_c	0.0013		25	7	mM	Mutant.	Organism(Escherichia coli), EC(1.5.1.3)	Brenda
Michaelis constant	R_DHFR	M_dhf_c	0.0013				mM	Mutant.	Organism(Escherichia coli), EC(1.5.1.3)	Brenda
Michaelis constant	R_DHFR	M_dhf_c	0.0058		25	5.5	litre**-1 * mole	Mutant.	Sabio-Rk rate law: 49787 from query {'Organism': 'Escherichia coli', 'ECNumber': '1.5.1.3'}	Sabio-Rk
Michaelis constant	R_DHFR	M_dhf_c	0.0058		30	7	litre**-1 * mole		Sabio-Rk rate law: 9593 from query {'Organism': 'Escherichia coli', 'ECNumber': '1.5.1.3'}	Sabio-Rk
Michaelis constant	R_DHFR	M_dhf_c	0.0058		30	7	litre**-1 * mole	Mutant.	Sabio-Rk rate law: 9594 from query {'Organism': 'Escherichia coli', 'ECNumber': '1.5.1.3'}	Sabio-Rk
Michaelis constant	R_DHFR	M_dhf_c	0.0095		15	7	mM	Mutant.	Organism(Escherichia coli), EC(1.5.1.3)	Brenda
Michaelis constant	R_DHFR	M_dhf_c	0.0095		25	7	mM	Mutant.	Organism(Escherichia coli), EC(1.5.1.3)	Brenda
Michaelis constant	R_DHFR	M_dhf_c	0.0095		30	7	mM	Mutant.	Organism(Escherichia coli), EC(1.5.1.3)	Brenda
Michaelis constant	R_DHFR	M_dhf_c	0.0095			6	mM		Organism(Escherichia coli), EC(1.5.1.3)	Brenda
Michaelis constant	R_DHFR	M_dhf_c	0.0178		25	7	mM		Organism(Escherichia coli), EC(1.5.1.3)	Brenda
Michaelis constant	R_DHFR	M_dhf_c	0.0195		25	7	mM		Organism(Escherichia coli), EC(1.5.1.3)	Brenda
Michaelis constant	R_DHFR	M_dhf_c	0.0195		25	7	mM	Mutant.	Organism(Escherichia coli), EC(1.5.1.3)	Brenda
Michaelis constant	R_DHFR	M_dhf_c	0.0195		25	7	mM	Mutant.	Organism(Escherichia coli), EC(1.5.1.3)	Brenda
Michaelis constant	R_DHFS	M_atp_c	0.0069				mM		Organism(Escherichia coli), EC(6.3.2.12)	Brenda
Michaelis constant	R_DHFS	M_dhpt_c	0.0006				mM		Organism(Escherichia coli), EC(6.3.2.12)	Brenda
Michaelis constant	R_DHFS	M_glu_DASH_L_c	3.9				mM		Organism(Escherichia coli), EC(6.3.2.12)	Brenda
Michaelis constant	R_DHNPA2r	M_dhnpt_c	0.0074			8.3	mM		Organism(Escherichia coli), EC(4.1.2.25)	Brenda
Michaelis constant	R_DHNPA2r	M_dhnpt_c	0.009				mM		Organism(Escherichia coli), EC(4.1.2.25)	Brenda
Michaelis constant	R_DHNPA2r	M_dhnpt_c	0.045				mM		Organism(Escherichia coli), EC(4.1.2.25)	Brenda
Michaelis constant	R_DHNPA2r	M_dhnpt_c	0.064			8.3	mM	Mutant.	Organism(Escherichia coli), EC(4.1.2.25)	Brenda
Michaelis constant	R_DHNPA2r	M_dhnpt_c	0.064				mM		Organism(Escherichia coli), EC(4.1.2.25)	Brenda
Michaelis constant	R_DHNPA2r	M_dhnpt_c	3.94675e+87			8.3	mM	Mutant.	Organism(Escherichia coli), EC(4.1.2.25)	Brenda
Michaelis constant	R_DHNPTE	M_dhnpt_c	0.149			8	mM		Organism(Escherichia coli), EC(5.1.99.8)	Brenda
Michaelis constant	R_DHORTS	M_dhor_DASH_S_c	0.08			8	litre**-1 * mole		Sabio-Rk rate law: 2738 from query {'Organism': 'Escherichia coli', 'ECNumber': '3.5.2.3'}	Sabio-Rk
Michaelis constant	R_DHORTS	M_dhor_DASH_S_c	0.23			8	litre**-1 * mole		Sabio-Rk rate law: 2743 from query {'Organism': 'Escherichia coli', 'ECNumber': '3.5.2.3'}	Sabio-Rk
Michaelis constant	R_DHORTS	M_dhor_DASH_S_c	0.7			8	litre**-1 * mole		Sabio-Rk rate law: 2741 from query {'Organism': 'Escherichia coli', 'ECNumber': '3.5.2.3'}	Sabio-Rk
Michaelis constant	R_DHPS2	M_4abz_c	0.00057				mM		Organism(Escherichia coli), EC(2.5.1.15)	Brenda
Michaelis constant	R_DHPS2	M_4abz_c	0.0025				mM		Organism(Escherichia coli), EC(2.5.1.15)	Brenda
Michaelis constant	R_DHPTPE	M_ahdt_c	0.013		37	6.2	mM		Organism(Escherichia coli), EC(5.1.99.7)	Brenda
Michaelis constant	R_DHQS	M_2dda7p_c	0.00055		20	8.5	mM		Organism(Escherichia coli), EC(4.2.3.4)	Brenda
Michaelis constant	R_DHQS	M_2dda7p_c	0.0006		20	6.5	mM		Organism(Escherichia coli), EC(4.2.3.4)	Brenda
Michaelis constant	R_DHQS	M_2dda7p_c	0.0057		25	6.8	mM		Organism(Escherichia coli), EC(4.2.3.4)	Brenda
Michaelis constant	R_DHQTi	M_3dhq_c	0.015				mM		Organism(Escherichia coli), EC(4.2.1.10)	Brenda
Michaelis constant	R_DHQTi	M_3dhq_c	0.018				mM		Organism(Escherichia coli), EC(4.2.1.10)	Brenda
Michaelis constant	R_DHQTi	M_3dhq_c	0.44				mM		Organism(Escherichia coli), EC(4.2.1.10)	Brenda
Michaelis constant	R_DMATT	M_dmpp_c	0.0293		37	7.7	litre**-1 * mole		Sabio-Rk rate law: 43514 from query {'Organism': 'Escherichia coli', 'KeggReactionID': 'R01658'}	Sabio-Rk
Michaelis constant	R_DMATT	M_ipdp_c	0.0013		37	7.7	litre**-1 * mole		Sabio-Rk rate law: 43513 from query {'Organism': 'Escherichia coli', 'KeggReactionID': 'R01658'}	Sabio-Rk
Michaelis constant	R_DPCOAK	M_atp_c	0.14		25	8.5	litre**-1 * mole		Sabio-Rk rate law: 39170 from query {'Organism': 'Escherichia coli', 'ECNumber': '2.7.1.24'}	Sabio-Rk
Michaelis constant	R_DPR	M_2dhp_c	0.03		27	7.5	mM		Organism(Escherichia coli), EC(1.1.1.169)	Brenda
Michaelis constant	R_DPR	M_2dhp_c	0.03				mM	Mutant.	Organism(Escherichia coli), EC(1.1.1.169)	Brenda
Michaelis constant	R_DPR	M_2dhp_c	0.06				mM		Organism(Escherichia coli), EC(1.1.1.169)	Brenda
Michaelis constant	R_DPR	M_2dhp_c	0.06				mM	Mutant.	Organism(Escherichia coli), EC(1.1.1.169)	Brenda
Michaelis constant	R_DPR	M_2dhp_c	0.12		25	7.5	litre**-1 * mole		Sabio-Rk rate law: 2418 from query {'Organism': 'Escherichia coli', 'ECNumber': '1.1.1.169'}	Sabio-Rk
Michaelis constant	R_DPR	M_2dhp_c	0.12		25	7.5	litre**-1 * mole		Sabio-Rk rate law: 8050 from query {'Organism': 'Escherichia coli', 'ECNumber': '1.1.1.169'}	Sabio-Rk
Michaelis constant	R_DPR	M_2dhp_c	0.12		25	7.5	litre**-1 * mole	Mutant.	Sabio-Rk rate law: 8054 from query {'Organism': 'Escherichia coli', 'ECNumber': '1.1.1.169'}	Sabio-Rk
Michaelis constant	R_DPR	M_2dhp_c	0.12				mM		Organism(Escherichia coli), EC(1.1.1.169)	Brenda
Michaelis constant	R_DPR	M_2dhp_c	0.12				mM	Mutant.	Organism(Escherichia coli), EC(1.1.1.169)	Brenda
Michaelis constant	R_DRPA	M_2dr5p_c	0.64		25	7.5	mM		Organism(Escherichia coli), EC(4.1.2.4)	Brenda
Michaelis constant	R_DRPA	M_2dr5p_c	0.64		25	7.5	mM	Mutant.	Organism(Escherichia coli), EC(4.1.2.4)	Brenda
Michaelis constant	R_DTMPK	M_atp_c	0.04		30	7.4	mM		Organism(Escherichia coli), EC(2.7.4.9)	Brenda
Michaelis constant	R_DTMPK	M_atp_c	1.2		37	7.8	mM		Organism(Escherichia coli), EC(2.7.4.9)	Brenda
Michaelis constant	R_DTMPK	M_dtmp_c	0.24		30	7.4	mM	Mutant.	Organism(Escherichia coli), EC(2.7.4.9)	Brenda
Michaelis constant	R_DTMPK	M_dtmp_c	0.24		37	7.8	mM		Organism(Escherichia coli), EC(2.7.4.9)	Brenda
Michaelis constant	R_DURADx	M_56dura_c	0.16		30	11	mM		Organism(Escherichia coli), EC(1.3.1.1)	Brenda
Michaelis constant	R_DUTPDP	M_dutp_c	0.00018				mM		Organism(Escherichia coli), EC(3.6.1.23)	Brenda
Michaelis constant	R_DUTPDP	M_dutp_c	0.00022				mM		Organism(Escherichia coli), EC(3.6.1.23)	Brenda
Michaelis constant	R_DUTPDP	M_dutp_c	0.0015				mM		Organism(Escherichia coli), EC(3.6.1.23)	Brenda
Michaelis constant	R_DUTPDP	M_dutp_c	0.004				mM		Organism(Escherichia coli), EC(3.6.1.23)	Brenda
Michaelis constant	R_DUTPDP	M_dutp_c	0.008				mM		Organism(Escherichia coli), EC(3.6.1.23)	Brenda
Michaelis constant	R_DUTPDP	M_dutp_c	0.012				mM		Organism(Escherichia coli), EC(3.6.1.23)	Brenda
Michaelis constant	R_DUTPDP	M_dutp_c	0.016			7.8	mM	Mutant.	Organism(Escherichia coli), EC(3.6.1.23)	Brenda
Michaelis constant	R_DUTPDP	M_dutp_c	0.016				mM		Organism(Escherichia coli), EC(3.6.1.23)	Brenda
Michaelis constant	R_DUTPDP	M_dutp_c	0.5			7.8	mM		Organism(Escherichia coli), EC(3.6.1.23)	Brenda
Michaelis constant	R_DXPS	M_g3p_c	0.023		37	8	mM		Organism(Escherichia coli), EC(2.2.1.7)	Brenda
Michaelis constant	R_DXPS	M_g3p_c	0.226				mM		Organism(Escherichia coli), EC(2.2.1.7)	Brenda
Michaelis constant	R_DXPS	M_g3p_c	0.24				mM		Organism(Escherichia coli), EC(2.2.1.7)	Brenda
Michaelis constant	R_DXPS	M_pyr_c	0.0011				mM		Organism(Escherichia coli), EC(2.2.1.7)	Brenda
Michaelis constant	R_DXPS	M_pyr_c	0.049		37	8	mM		Organism(Escherichia coli), EC(2.2.1.7)	Brenda
Michaelis constant	R_DXPS	M_pyr_c	0.096				mM		Organism(Escherichia coli), EC(2.2.1.7)	Brenda
Michaelis constant	R_EDA	M_2ddg6p_c	0.006		25	7.5	mM		Organism(Escherichia coli), EC(4.1.2.14)	Brenda
Michaelis constant	R_EDA	M_2ddg6p_c	0.03		25	7.5	mM		Organism(Escherichia coli), EC(4.1.2.14)	Brenda
Michaelis constant	R_EDA	M_2ddg6p_c	0.03		25	7.5	mM	Mutant.	Organism(Escherichia coli), EC(4.1.2.14)	Brenda
Michaelis constant	R_EDA	M_2ddg6p_c	0.06		25	7.6	mM		Organism(Escherichia coli), EC(4.1.2.14)	Brenda
Michaelis constant	R_EDA	M_2ddg6p_c	0.1		23	7.5	mM		Organism(Escherichia coli), EC(4.1.2.14)	Brenda
Michaelis constant	R_EDA	M_2ddg6p_c	0.1		25	7.5	mM		Organism(Escherichia coli), EC(4.1.2.14)	Brenda
Michaelis constant	R_EDA	M_2ddg6p_c	0.1			7.5	mM		Organism(Escherichia coli), EC(4.1.2.14)	Brenda
Michaelis constant	R_EDA	M_2ddg6p_c	0.15		23	7.5	mM	Mutant.	Organism(Escherichia coli), EC(4.1.2.14)	Brenda
Michaelis constant	R_EDA	M_2ddg6p_c	0.15		25	7.5	mM		Organism(Escherichia coli), EC(4.1.2.14)	Brenda
Michaelis constant	R_EDA	M_2ddg6p_c	0.15			7.5	mM	Mutant.	Organism(Escherichia coli), EC(4.1.2.14)	Brenda
Michaelis constant	R_EDA	M_2ddg6p_c	0.21		23	7.5	mM	Mutant.	Organism(Escherichia coli), EC(4.1.2.14)	Brenda
Michaelis constant	R_EDA	M_2ddg6p_c	0.21		25	7.5	mM		Organism(Escherichia coli), EC(4.1.2.14)	Brenda
Michaelis constant	R_EDA	M_2ddg6p_c	0.21		25	7.5	mM	Mutant.	Organism(Escherichia coli), EC(4.1.2.14)	Brenda
Michaelis constant	R_EDA	M_2ddg6p_c	0.35		25	7.5	mM		Organism(Escherichia coli), EC(4.1.2.14)	Brenda
Michaelis constant	R_EDA	M_2ddg6p_c	0.35			7.5	mM	Mutant.	Organism(Escherichia coli), EC(4.1.2.14)	Brenda
Michaelis constant	R_EDA	M_2ddg6p_c	0.46		25	7.5	mM		Organism(Escherichia coli), EC(4.1.2.14)	Brenda
Michaelis constant	R_EDA	M_2ddg6p_c	0.46		25	7.5	mM	Mutant.	Organism(Escherichia coli), EC(4.1.2.14)	Brenda
Michaelis constant	R_EDA	M_2ddg6p_c	0.46			7.5	mM	Mutant.	Organism(Escherichia coli), EC(4.1.2.14)	Brenda
Michaelis constant	R_ENO	M_2pg_c	0.1		25	8	litre**-1 * mole		Sabio-Rk rate law: 20907 from query {'Organism': 'Escherichia coli', 'ECNumber': '4.2.1.11'}	Sabio-Rk
Michaelis constant	R_ENO	M_2pg_c	0.1		30	8.1	litre**-1 * mole		Sabio-Rk rate law: 7357 from query {'Organism': 'Escherichia coli', 'ECNumber': '4.2.1.11'}	Sabio-Rk
Michaelis constant	R_ETHAAL	M_etha_c	0.0033		37		mM		Organism(Escherichia coli), EC(4.3.1.7)	Brenda
Michaelis constant	R_ETHAAL	M_etha_c	0.0082				mM		Organism(Escherichia coli), EC(4.3.1.7)	Brenda
Michaelis constant	R_ETHAAL	M_etha_c	0.03				mM		Organism(Escherichia coli), EC(4.3.1.7)	Brenda
Michaelis constant	R_ETHAAL	M_etha_c	0.2		37		mM	Mutant.	Organism(Escherichia coli), EC(4.3.1.7)	Brenda
Michaelis constant	R_ETHAAL	M_etha_c	0.2				mM		Organism(Escherichia coli), EC(4.3.1.7)	Brenda
Michaelis constant	R_ETHAAL	M_etha_c	0.3		37		mM	Mutant.	Organism(Escherichia coli), EC(4.3.1.7)	Brenda
Michaelis constant	R_ETHAAL	M_etha_c	0.3			5.8	mM		Organism(Escherichia coli), EC(4.3.1.7)	Brenda
Michaelis constant	R_FACOAL100t2pp	M_atp_c	0.025		37	7.5	litre**-1 * mole		Sabio-Rk rate law: 27518 from query {'Organism': 'Escherichia coli', 'ECNumber': '6.2.1.3'}	Sabio-Rk
Michaelis constant	R_FACOAL100t2pp	M_atp_c	0.025		37	7.5	litre**-1 * mole	Mutant.	Sabio-Rk rate law: 22194 from query {'Organism': 'Escherichia coli', 'ECNumber': '6.2.1.3'}	Sabio-Rk
Michaelis constant	R_FACOAL100t2pp	M_atp_c	0.025				mM		Organism(Escherichia coli), EC(6.2.1.3)	Brenda
Michaelis constant	R_FACOAL100t2pp	M_atp_c	0.029		37	7.5	litre**-1 * mole	Mutant.	Sabio-Rk rate law: 22194 from query {'Organism': 'Escherichia coli', 'ECNumber': '6.2.1.3'}	Sabio-Rk
Michaelis constant	R_FACOAL100t2pp	M_atp_c	0.033		37	7.5	litre**-1 * mole		Sabio-Rk rate law: 27510 from query {'Organism': 'Escherichia coli', 'ECNumber': '6.2.1.3'}	Sabio-Rk
Michaelis constant	R_FACOAL100t2pp	M_atp_c	0.033				mM		Organism(Escherichia coli), EC(6.2.1.3)	Brenda
Michaelis constant	R_FACOAL100t2pp	M_atp_c	0.05		37	7.5	mM	Mutant.	Organism(Escherichia coli), EC(6.2.1.3)	Brenda
Michaelis constant	R_FACOAL100t2pp	M_atp_c	0.05		37	7.5	litre**-1 * mole		Sabio-Rk rate law: 27502 from query {'Organism': 'Escherichia coli', 'ECNumber': '6.2.1.3'}	Sabio-Rk
Michaelis constant	R_FACOAL100t2pp	M_atp_c	0.05				mM		Organism(Escherichia coli), EC(6.2.1.3)	Brenda
Michaelis constant	R_FACOAL100t2pp	M_atp_c	0.13		37	7.5	litre**-1 * mole		Sabio-Rk rate law: 22192 from query {'Organism': 'Escherichia coli', 'ECNumber': '6.2.1.3'}	Sabio-Rk
Michaelis constant	R_FACOAL100t2pp	M_atp_c	0.13		37	7.5	litre**-1 * mole	Mutant.	Sabio-Rk rate law: 22195 from query {'Organism': 'Escherichia coli', 'ECNumber': '6.2.1.3'}	Sabio-Rk
Michaelis constant	R_FACOAL100t2pp	M_coa_c	0.034		37	7.5	litre**-1 * mole		Sabio-Rk rate law: 27519 from query {'Organism': 'Escherichia coli', 'ECNumber': '6.2.1.3'}	Sabio-Rk
Michaelis constant	R_FACOAL100t2pp	M_coa_c	0.034				mM		Organism(Escherichia coli), EC(6.2.1.3)	Brenda
Michaelis constant	R_FACOAL100t2pp	M_coa_c	0.035		37	7.5	litre**-1 * mole		Sabio-Rk rate law: 27511 from query {'Organism': 'Escherichia coli', 'ECNumber': '6.2.1.3'}	Sabio-Rk
Michaelis constant	R_FACOAL100t2pp	M_coa_c	0.035				mM		Organism(Escherichia coli), EC(6.2.1.3)	Brenda
Michaelis constant	R_FACOAL100t2pp	M_coa_c	0.053		37	7.5	litre**-1 * mole		Sabio-Rk rate law: 27503 from query {'Organism': 'Escherichia coli', 'ECNumber': '6.2.1.3'}	Sabio-Rk
Michaelis constant	R_FACOAL100t2pp	M_coa_c	0.053				mM		Organism(Escherichia coli), EC(6.2.1.3)	Brenda
Michaelis constant	R_FACOAL120t2pp	M_atp_c	0.025		37	7.5	litre**-1 * mole		Sabio-Rk rate law: 27518 from query {'Organism': 'Escherichia coli', 'ECNumber': '6.2.1.3'}	Sabio-Rk
Michaelis constant	R_FACOAL120t2pp	M_atp_c	0.025		37	7.5	litre**-1 * mole	Mutant.	Sabio-Rk rate law: 22194 from query {'Organism': 'Escherichia coli', 'ECNumber': '6.2.1.3'}	Sabio-Rk
Michaelis constant	R_FACOAL120t2pp	M_atp_c	0.025				mM		Organism(Escherichia coli), EC(6.2.1.3)	Brenda
Michaelis constant	R_FACOAL120t2pp	M_atp_c	0.029		37	7.5	litre**-1 * mole	Mutant.	Sabio-Rk rate law: 22194 from query {'Organism': 'Escherichia coli', 'ECNumber': '6.2.1.3'}	Sabio-Rk
Michaelis constant	R_FACOAL120t2pp	M_atp_c	0.033		37	7.5	litre**-1 * mole		Sabio-Rk rate law: 27510 from query {'Organism': 'Escherichia coli', 'ECNumber': '6.2.1.3'}	Sabio-Rk
Michaelis constant	R_FACOAL120t2pp	M_atp_c	0.033				mM		Organism(Escherichia coli), EC(6.2.1.3)	Brenda
Michaelis constant	R_FACOAL120t2pp	M_atp_c	0.05		37	7.5	mM	Mutant.	Organism(Escherichia coli), EC(6.2.1.3)	Brenda
Michaelis constant	R_FACOAL120t2pp	M_atp_c	0.05		37	7.5	litre**-1 * mole		Sabio-Rk rate law: 27502 from query {'Organism': 'Escherichia coli', 'ECNumber': '6.2.1.3'}	Sabio-Rk
Michaelis constant	R_FACOAL120t2pp	M_atp_c	0.05				mM		Organism(Escherichia coli), EC(6.2.1.3)	Brenda
Michaelis constant	R_FACOAL120t2pp	M_atp_c	0.13		37	7.5	litre**-1 * mole		Sabio-Rk rate law: 22192 from query {'Organism': 'Escherichia coli', 'ECNumber': '6.2.1.3'}	Sabio-Rk
Michaelis constant	R_FACOAL120t2pp	M_atp_c	0.13		37	7.5	litre**-1 * mole	Mutant.	Sabio-Rk rate law: 22195 from query {'Organism': 'Escherichia coli', 'ECNumber': '6.2.1.3'}	Sabio-Rk
Michaelis constant	R_FACOAL120t2pp	M_coa_c	0.034		37	7.5	litre**-1 * mole		Sabio-Rk rate law: 27519 from query {'Organism': 'Escherichia coli', 'ECNumber': '6.2.1.3'}	Sabio-Rk
Michaelis constant	R_FACOAL120t2pp	M_coa_c	0.034				mM		Organism(Escherichia coli), EC(6.2.1.3)	Brenda
Michaelis constant	R_FACOAL120t2pp	M_coa_c	0.035		37	7.5	litre**-1 * mole		Sabio-Rk rate law: 27511 from query {'Organism': 'Escherichia coli', 'ECNumber': '6.2.1.3'}	Sabio-Rk
Michaelis constant	R_FACOAL120t2pp	M_coa_c	0.035				mM		Organism(Escherichia coli), EC(6.2.1.3)	Brenda
Michaelis constant	R_FACOAL120t2pp	M_coa_c	0.053		37	7.5	litre**-1 * mole		Sabio-Rk rate law: 27503 from query {'Organism': 'Escherichia coli', 'ECNumber': '6.2.1.3'}	Sabio-Rk
Michaelis constant	R_FACOAL120t2pp	M_coa_c	0.053				mM		Organism(Escherichia coli), EC(6.2.1.3)	Brenda
Michaelis constant	R_FACOAL140t2pp	M_atp_c	0.025		37	7.5	litre**-1 * mole		Sabio-Rk rate law: 27518 from query {'Organism': 'Escherichia coli', 'ECNumber': '6.2.1.3'}	Sabio-Rk
Michaelis constant	R_FACOAL140t2pp	M_atp_c	0.025		37	7.5	litre**-1 * mole	Mutant.	Sabio-Rk rate law: 22194 from query {'Organism': 'Escherichia coli', 'ECNumber': '6.2.1.3'}	Sabio-Rk
Michaelis constant	R_FACOAL140t2pp	M_atp_c	0.025				mM		Organism(Escherichia coli), EC(6.2.1.3)	Brenda
Michaelis constant	R_FACOAL140t2pp	M_atp_c	0.029		37	7.5	litre**-1 * mole	Mutant.	Sabio-Rk rate law: 22194 from query {'Organism': 'Escherichia coli', 'ECNumber': '6.2.1.3'}	Sabio-Rk
Michaelis constant	R_FACOAL140t2pp	M_atp_c	0.033		37	7.5	litre**-1 * mole		Sabio-Rk rate law: 27510 from query {'Organism': 'Escherichia coli', 'ECNumber': '6.2.1.3'}	Sabio-Rk
Michaelis constant	R_FACOAL140t2pp	M_atp_c	0.033				mM		Organism(Escherichia coli), EC(6.2.1.3)	Brenda
Michaelis constant	R_FACOAL140t2pp	M_atp_c	0.05		37	7.5	mM	Mutant.	Organism(Escherichia coli), EC(6.2.1.3)	Brenda
Michaelis constant	R_FACOAL140t2pp	M_atp_c	0.05		37	7.5	litre**-1 * mole		Sabio-Rk rate law: 27502 from query {'Organism': 'Escherichia coli', 'ECNumber': '6.2.1.3'}	Sabio-Rk
Michaelis constant	R_FACOAL140t2pp	M_atp_c	0.05				mM		Organism(Escherichia coli), EC(6.2.1.3)	Brenda
Michaelis constant	R_FACOAL140t2pp	M_atp_c	0.13		37	7.5	litre**-1 * mole		Sabio-Rk rate law: 22192 from query {'Organism': 'Escherichia coli', 'ECNumber': '6.2.1.3'}	Sabio-Rk
Michaelis constant	R_FACOAL140t2pp	M_atp_c	0.13		37	7.5	litre**-1 * mole	Mutant.	Sabio-Rk rate law: 22195 from query {'Organism': 'Escherichia coli', 'ECNumber': '6.2.1.3'}	Sabio-Rk
Michaelis constant	R_FACOAL140t2pp	M_coa_c	0.034		37	7.5	litre**-1 * mole		Sabio-Rk rate law: 27519 from query {'Organism': 'Escherichia coli', 'ECNumber': '6.2.1.3'}	Sabio-Rk
Michaelis constant	R_FACOAL140t2pp	M_coa_c	0.034				mM		Organism(Escherichia coli), EC(6.2.1.3)	Brenda
Michaelis constant	R_FACOAL140t2pp	M_coa_c	0.035		37	7.5	litre**-1 * mole		Sabio-Rk rate law: 27511 from query {'Organism': 'Escherichia coli', 'ECNumber': '6.2.1.3'}	Sabio-Rk
Michaelis constant	R_FACOAL140t2pp	M_coa_c	0.035				mM		Organism(Escherichia coli), EC(6.2.1.3)	Brenda
Michaelis constant	R_FACOAL140t2pp	M_coa_c	0.053		37	7.5	litre**-1 * mole		Sabio-Rk rate law: 27503 from query {'Organism': 'Escherichia coli', 'ECNumber': '6.2.1.3'}	Sabio-Rk
Michaelis constant	R_FACOAL140t2pp	M_coa_c	0.053				mM		Organism(Escherichia coli), EC(6.2.1.3)	Brenda
Michaelis constant	R_FACOAL141t2pp	M_atp_c	0.025		37	7.5	litre**-1 * mole		Sabio-Rk rate law: 27518 from query {'Organism': 'Escherichia coli', 'ECNumber': '6.2.1.3'}	Sabio-Rk
Michaelis constant	R_FACOAL141t2pp	M_atp_c	0.025		37	7.5	litre**-1 * mole	Mutant.	Sabio-Rk rate law: 22194 from query {'Organism': 'Escherichia coli', 'ECNumber': '6.2.1.3'}	Sabio-Rk
Michaelis constant	R_FACOAL141t2pp	M_atp_c	0.025				mM		Organism(Escherichia coli), EC(6.2.1.3)	Brenda
Michaelis constant	R_FACOAL141t2pp	M_atp_c	0.029		37	7.5	litre**-1 * mole	Mutant.	Sabio-Rk rate law: 22194 from query {'Organism': 'Escherichia coli', 'ECNumber': '6.2.1.3'}	Sabio-Rk
Michaelis constant	R_FACOAL141t2pp	M_atp_c	0.033		37	7.5	litre**-1 * mole		Sabio-Rk rate law: 27510 from query {'Organism': 'Escherichia coli', 'ECNumber': '6.2.1.3'}	Sabio-Rk
Michaelis constant	R_FACOAL141t2pp	M_atp_c	0.033				mM		Organism(Escherichia coli), EC(6.2.1.3)	Brenda
Michaelis constant	R_FACOAL141t2pp	M_atp_c	0.05		37	7.5	mM	Mutant.	Organism(Escherichia coli), EC(6.2.1.3)	Brenda
Michaelis constant	R_FACOAL141t2pp	M_atp_c	0.05		37	7.5	litre**-1 * mole		Sabio-Rk rate law: 27502 from query {'Organism': 'Escherichia coli', 'ECNumber': '6.2.1.3'}	Sabio-Rk
Michaelis constant	R_FACOAL141t2pp	M_atp_c	0.05				mM		Organism(Escherichia coli), EC(6.2.1.3)	Brenda
Michaelis constant	R_FACOAL141t2pp	M_atp_c	0.13		37	7.5	litre**-1 * mole		Sabio-Rk rate law: 22192 from query {'Organism': 'Escherichia coli', 'ECNumber': '6.2.1.3'}	Sabio-Rk
Michaelis constant	R_FACOAL141t2pp	M_atp_c	0.13		37	7.5	litre**-1 * mole	Mutant.	Sabio-Rk rate law: 22195 from query {'Organism': 'Escherichia coli', 'ECNumber': '6.2.1.3'}	Sabio-Rk
Michaelis constant	R_FACOAL141t2pp	M_coa_c	0.034		37	7.5	litre**-1 * mole		Sabio-Rk rate law: 27519 from query {'Organism': 'Escherichia coli', 'ECNumber': '6.2.1.3'}	Sabio-Rk
Michaelis constant	R_FACOAL141t2pp	M_coa_c	0.034				mM		Organism(Escherichia coli), EC(6.2.1.3)	Brenda
Michaelis constant	R_FACOAL141t2pp	M_coa_c	0.035		37	7.5	litre**-1 * mole		Sabio-Rk rate law: 27511 from query {'Organism': 'Escherichia coli', 'ECNumber': '6.2.1.3'}	Sabio-Rk
Michaelis constant	R_FACOAL141t2pp	M_coa_c	0.035				mM		Organism(Escherichia coli), EC(6.2.1.3)	Brenda
Michaelis constant	R_FACOAL141t2pp	M_coa_c	0.053		37	7.5	litre**-1 * mole		Sabio-Rk rate law: 27503 from query {'Organism': 'Escherichia coli', 'ECNumber': '6.2.1.3'}	Sabio-Rk
Michaelis constant	R_FACOAL141t2pp	M_coa_c	0.053				mM		Organism(Escherichia coli), EC(6.2.1.3)	Brenda
Michaelis constant	R_FACOAL160t2pp	M_atp_c	0.025		37	7.5	litre**-1 * mole		Sabio-Rk rate law: 27518 from query {'Organism': 'Escherichia coli', 'ECNumber': '6.2.1.3'}	Sabio-Rk
Michaelis constant	R_FACOAL160t2pp	M_atp_c	0.025		37	7.5	litre**-1 * mole	Mutant.	Sabio-Rk rate law: 22194 from query {'Organism': 'Escherichia coli', 'ECNumber': '6.2.1.3'}	Sabio-Rk
Michaelis constant	R_FACOAL160t2pp	M_atp_c	0.025				mM		Organism(Escherichia coli), EC(6.2.1.3)	Brenda
Michaelis constant	R_FACOAL160t2pp	M_atp_c	0.029		37	7.5	litre**-1 * mole	Mutant.	Sabio-Rk rate law: 22194 from query {'Organism': 'Escherichia coli', 'ECNumber': '6.2.1.3'}	Sabio-Rk
Michaelis constant	R_FACOAL160t2pp	M_atp_c	0.033		37	7.5	litre**-1 * mole		Sabio-Rk rate law: 27510 from query {'Organism': 'Escherichia coli', 'ECNumber': '6.2.1.3'}	Sabio-Rk
Michaelis constant	R_FACOAL160t2pp	M_atp_c	0.033				mM		Organism(Escherichia coli), EC(6.2.1.3)	Brenda
Michaelis constant	R_FACOAL160t2pp	M_atp_c	0.05		37	7.5	mM	Mutant.	Organism(Escherichia coli), EC(6.2.1.3)	Brenda
Michaelis constant	R_FACOAL160t2pp	M_atp_c	0.05		37	7.5	litre**-1 * mole		Sabio-Rk rate law: 27502 from query {'Organism': 'Escherichia coli', 'ECNumber': '6.2.1.3'}	Sabio-Rk
Michaelis constant	R_FACOAL160t2pp	M_atp_c	0.05				mM		Organism(Escherichia coli), EC(6.2.1.3)	Brenda
Michaelis constant	R_FACOAL160t2pp	M_atp_c	0.13		37	7.5	litre**-1 * mole		Sabio-Rk rate law: 22192 from query {'Organism': 'Escherichia coli', 'ECNumber': '6.2.1.3'}	Sabio-Rk
Michaelis constant	R_FACOAL160t2pp	M_atp_c	0.13		37	7.5	litre**-1 * mole	Mutant.	Sabio-Rk rate law: 22195 from query {'Organism': 'Escherichia coli', 'ECNumber': '6.2.1.3'}	Sabio-Rk
Michaelis constant	R_FACOAL160t2pp	M_coa_c	0.034		37	7.5	litre**-1 * mole		Sabio-Rk rate law: 27519 from query {'Organism': 'Escherichia coli', 'ECNumber': '6.2.1.3'}	Sabio-Rk
Michaelis constant	R_FACOAL160t2pp	M_coa_c	0.034				mM		Organism(Escherichia coli), EC(6.2.1.3)	Brenda
Michaelis constant	R_FACOAL160t2pp	M_coa_c	0.035		37	7.5	litre**-1 * mole		Sabio-Rk rate law: 27511 from query {'Organism': 'Escherichia coli', 'ECNumber': '6.2.1.3'}	Sabio-Rk
Michaelis constant	R_FACOAL160t2pp	M_coa_c	0.035				mM		Organism(Escherichia coli), EC(6.2.1.3)	Brenda
Michaelis constant	R_FACOAL160t2pp	M_coa_c	0.053		37	7.5	litre**-1 * mole		Sabio-Rk rate law: 27503 from query {'Organism': 'Escherichia coli', 'ECNumber': '6.2.1.3'}	Sabio-Rk
Michaelis constant	R_FACOAL160t2pp	M_coa_c	0.053				mM		Organism(Escherichia coli), EC(6.2.1.3)	Brenda
Michaelis constant	R_FACOAL160t2pp	M_hdca_p	0.00021		37	7.5	litre**-1 * mole		Sabio-Rk rate law: 27500 from query {'Organism': 'Escherichia coli', 'ECNumber': '6.2.1.3'}	Sabio-Rk
Michaelis constant	R_FACOAL160t2pp	M_hdca_p	0.00021				mM		Organism(Escherichia coli), EC(6.2.1.3)	Brenda
Michaelis constant	R_FACOAL160t2pp	M_hdca_p	0.0029		37	7.5	litre**-1 * mole		Sabio-Rk rate law: 27516 from query {'Organism': 'Escherichia coli', 'ECNumber': '6.2.1.3'}	Sabio-Rk
Michaelis constant	R_FACOAL160t2pp	M_hdca_p	0.0029				mM		Organism(Escherichia coli), EC(6.2.1.3)	Brenda
Michaelis constant	R_FACOAL160t2pp	M_hdca_p	0.0143		37	7.5	litre**-1 * mole		Sabio-Rk rate law: 27508 from query {'Organism': 'Escherichia coli', 'ECNumber': '6.2.1.3'}	Sabio-Rk
Michaelis constant	R_FACOAL160t2pp	M_hdca_p	0.0143				mM		Organism(Escherichia coli), EC(6.2.1.3)	Brenda
Michaelis constant	R_FACOAL161t2pp	M_atp_c	0.025		37	7.5	litre**-1 * mole		Sabio-Rk rate law: 27518 from query {'Organism': 'Escherichia coli', 'ECNumber': '6.2.1.3'}	Sabio-Rk
Michaelis constant	R_FACOAL161t2pp	M_atp_c	0.025		37	7.5	litre**-1 * mole	Mutant.	Sabio-Rk rate law: 22194 from query {'Organism': 'Escherichia coli', 'ECNumber': '6.2.1.3'}	Sabio-Rk
Michaelis constant	R_FACOAL161t2pp	M_atp_c	0.025				mM		Organism(Escherichia coli), EC(6.2.1.3)	Brenda
Michaelis constant	R_FACOAL161t2pp	M_atp_c	0.029		37	7.5	litre**-1 * mole	Mutant.	Sabio-Rk rate law: 22194 from query {'Organism': 'Escherichia coli', 'ECNumber': '6.2.1.3'}	Sabio-Rk
Michaelis constant	R_FACOAL161t2pp	M_atp_c	0.033		37	7.5	litre**-1 * mole		Sabio-Rk rate law: 27510 from query {'Organism': 'Escherichia coli', 'ECNumber': '6.2.1.3'}	Sabio-Rk
Michaelis constant	R_FACOAL161t2pp	M_atp_c	0.033				mM		Organism(Escherichia coli), EC(6.2.1.3)	Brenda
Michaelis constant	R_FACOAL161t2pp	M_atp_c	0.05		37	7.5	mM	Mutant.	Organism(Escherichia coli), EC(6.2.1.3)	Brenda
Michaelis constant	R_FACOAL161t2pp	M_atp_c	0.05		37	7.5	litre**-1 * mole		Sabio-Rk rate law: 27502 from query {'Organism': 'Escherichia coli', 'ECNumber': '6.2.1.3'}	Sabio-Rk
Michaelis constant	R_FACOAL161t2pp	M_atp_c	0.05				mM		Organism(Escherichia coli), EC(6.2.1.3)	Brenda
Michaelis constant	R_FACOAL161t2pp	M_atp_c	0.13		37	7.5	litre**-1 * mole		Sabio-Rk rate law: 22192 from query {'Organism': 'Escherichia coli', 'ECNumber': '6.2.1.3'}	Sabio-Rk
Michaelis constant	R_FACOAL161t2pp	M_atp_c	0.13		37	7.5	litre**-1 * mole	Mutant.	Sabio-Rk rate law: 22195 from query {'Organism': 'Escherichia coli', 'ECNumber': '6.2.1.3'}	Sabio-Rk
Michaelis constant	R_FACOAL161t2pp	M_coa_c	0.034		37	7.5	litre**-1 * mole		Sabio-Rk rate law: 27519 from query {'Organism': 'Escherichia coli', 'ECNumber': '6.2.1.3'}	Sabio-Rk
Michaelis constant	R_FACOAL161t2pp	M_coa_c	0.034				mM		Organism(Escherichia coli), EC(6.2.1.3)	Brenda
Michaelis constant	R_FACOAL161t2pp	M_coa_c	0.035		37	7.5	litre**-1 * mole		Sabio-Rk rate law: 27511 from query {'Organism': 'Escherichia coli', 'ECNumber': '6.2.1.3'}	Sabio-Rk
Michaelis constant	R_FACOAL161t2pp	M_coa_c	0.035				mM		Organism(Escherichia coli), EC(6.2.1.3)	Brenda
Michaelis constant	R_FACOAL161t2pp	M_coa_c	0.053		37	7.5	litre**-1 * mole		Sabio-Rk rate law: 27503 from query {'Organism': 'Escherichia coli', 'ECNumber': '6.2.1.3'}	Sabio-Rk
Michaelis constant	R_FACOAL161t2pp	M_coa_c	0.053				mM		Organism(Escherichia coli), EC(6.2.1.3)	Brenda
Michaelis constant	R_FACOAL180t2pp	M_atp_c	0.025		37	7.5	litre**-1 * mole		Sabio-Rk rate law: 27518 from query {'Organism': 'Escherichia coli', 'ECNumber': '6.2.1.3'}	Sabio-Rk
Michaelis constant	R_FACOAL180t2pp	M_atp_c	0.025		37	7.5	litre**-1 * mole	Mutant.	Sabio-Rk rate law: 22194 from query {'Organism': 'Escherichia coli', 'ECNumber': '6.2.1.3'}	Sabio-Rk
Michaelis constant	R_FACOAL180t2pp	M_atp_c	0.025				mM		Organism(Escherichia coli), EC(6.2.1.3)	Brenda
Michaelis constant	R_FACOAL180t2pp	M_atp_c	0.029		37	7.5	litre**-1 * mole	Mutant.	Sabio-Rk rate law: 22194 from query {'Organism': 'Escherichia coli', 'ECNumber': '6.2.1.3'}	Sabio-Rk
Michaelis constant	R_FACOAL180t2pp	M_atp_c	0.033		37	7.5	litre**-1 * mole		Sabio-Rk rate law: 27510 from query {'Organism': 'Escherichia coli', 'ECNumber': '6.2.1.3'}	Sabio-Rk
Michaelis constant	R_FACOAL180t2pp	M_atp_c	0.033				mM		Organism(Escherichia coli), EC(6.2.1.3)	Brenda
Michaelis constant	R_FACOAL180t2pp	M_atp_c	0.05		37	7.5	mM	Mutant.	Organism(Escherichia coli), EC(6.2.1.3)	Brenda
Michaelis constant	R_FACOAL180t2pp	M_atp_c	0.05		37	7.5	litre**-1 * mole		Sabio-Rk rate law: 27502 from query {'Organism': 'Escherichia coli', 'ECNumber': '6.2.1.3'}	Sabio-Rk
Michaelis constant	R_FACOAL180t2pp	M_atp_c	0.05				mM		Organism(Escherichia coli), EC(6.2.1.3)	Brenda
Michaelis constant	R_FACOAL180t2pp	M_atp_c	0.13		37	7.5	litre**-1 * mole		Sabio-Rk rate law: 22192 from query {'Organism': 'Escherichia coli', 'ECNumber': '6.2.1.3'}	Sabio-Rk
Michaelis constant	R_FACOAL180t2pp	M_atp_c	0.13		37	7.5	litre**-1 * mole	Mutant.	Sabio-Rk rate law: 22195 from query {'Organism': 'Escherichia coli', 'ECNumber': '6.2.1.3'}	Sabio-Rk
Michaelis constant	R_FACOAL180t2pp	M_coa_c	0.034		37	7.5	litre**-1 * mole		Sabio-Rk rate law: 27519 from query {'Organism': 'Escherichia coli', 'ECNumber': '6.2.1.3'}	Sabio-Rk
Michaelis constant	R_FACOAL180t2pp	M_coa_c	0.034				mM		Organism(Escherichia coli), EC(6.2.1.3)	Brenda
Michaelis constant	R_FACOAL180t2pp	M_coa_c	0.035		37	7.5	litre**-1 * mole		Sabio-Rk rate law: 27511 from query {'Organism': 'Escherichia coli', 'ECNumber': '6.2.1.3'}	Sabio-Rk
Michaelis constant	R_FACOAL180t2pp	M_coa_c	0.035				mM		Organism(Escherichia coli), EC(6.2.1.3)	Brenda
Michaelis constant	R_FACOAL180t2pp	M_coa_c	0.053		37	7.5	litre**-1 * mole		Sabio-Rk rate law: 27503 from query {'Organism': 'Escherichia coli', 'ECNumber': '6.2.1.3'}	Sabio-Rk
Michaelis constant	R_FACOAL180t2pp	M_coa_c	0.053				mM		Organism(Escherichia coli), EC(6.2.1.3)	Brenda
Michaelis constant	R_FACOAL180t2pp	M_ocdca_p	0.00017		37	7.5	litre**-1 * mole		Sabio-Rk rate law: 27501 from query {'Organism': 'Escherichia coli', 'ECNumber': '6.2.1.3'}	Sabio-Rk
Michaelis constant	R_FACOAL180t2pp	M_ocdca_p	0.00017				mM		Organism(Escherichia coli), EC(6.2.1.3)	Brenda
Michaelis constant	R_FACOAL180t2pp	M_ocdca_p	0.00028		37	7.5	litre**-1 * mole		Sabio-Rk rate law: 27517 from query {'Organism': 'Escherichia coli', 'ECNumber': '6.2.1.3'}	Sabio-Rk
Michaelis constant	R_FACOAL180t2pp	M_ocdca_p	0.00028				mM		Organism(Escherichia coli), EC(6.2.1.3)	Brenda
Michaelis constant	R_FACOAL180t2pp	M_ocdca_p	0.0089				mM		Organism(Escherichia coli), EC(6.2.1.3)	Brenda
Michaelis constant	R_FACOAL180t2pp	M_ocdca_p	0.0091		37	7.5	litre**-1 * mole		Sabio-Rk rate law: 27509 from query {'Organism': 'Escherichia coli', 'ECNumber': '6.2.1.3'}	Sabio-Rk
Michaelis constant	R_FACOAL180t2pp	M_ocdca_p	0.0091				mM		Organism(Escherichia coli), EC(6.2.1.3)	Brenda
Michaelis constant	R_FACOAL181t2pp	M_atp_c	0.025		37	7.5	litre**-1 * mole		Sabio-Rk rate law: 27518 from query {'Organism': 'Escherichia coli', 'ECNumber': '6.2.1.3'}	Sabio-Rk
Michaelis constant	R_FACOAL181t2pp	M_atp_c	0.025		37	7.5	litre**-1 * mole	Mutant.	Sabio-Rk rate law: 22194 from query {'Organism': 'Escherichia coli', 'ECNumber': '6.2.1.3'}	Sabio-Rk
Michaelis constant	R_FACOAL181t2pp	M_atp_c	0.025				mM		Organism(Escherichia coli), EC(6.2.1.3)	Brenda
Michaelis constant	R_FACOAL181t2pp	M_atp_c	0.029		37	7.5	litre**-1 * mole	Mutant.	Sabio-Rk rate law: 22194 from query {'Organism': 'Escherichia coli', 'ECNumber': '6.2.1.3'}	Sabio-Rk
Michaelis constant	R_FACOAL181t2pp	M_atp_c	0.033		37	7.5	litre**-1 * mole		Sabio-Rk rate law: 27510 from query {'Organism': 'Escherichia coli', 'ECNumber': '6.2.1.3'}	Sabio-Rk
Michaelis constant	R_FACOAL181t2pp	M_atp_c	0.033				mM		Organism(Escherichia coli), EC(6.2.1.3)	Brenda
Michaelis constant	R_FACOAL181t2pp	M_atp_c	0.05		37	7.5	mM	Mutant.	Organism(Escherichia coli), EC(6.2.1.3)	Brenda
Michaelis constant	R_FACOAL181t2pp	M_atp_c	0.05		37	7.5	litre**-1 * mole		Sabio-Rk rate law: 27502 from query {'Organism': 'Escherichia coli', 'ECNumber': '6.2.1.3'}	Sabio-Rk
Michaelis constant	R_FACOAL181t2pp	M_atp_c	0.05				mM		Organism(Escherichia coli), EC(6.2.1.3)	Brenda
Michaelis constant	R_FACOAL181t2pp	M_atp_c	0.13		37	7.5	litre**-1 * mole		Sabio-Rk rate law: 22192 from query {'Organism': 'Escherichia coli', 'ECNumber': '6.2.1.3'}	Sabio-Rk
Michaelis constant	R_FACOAL181t2pp	M_atp_c	0.13		37	7.5	litre**-1 * mole	Mutant.	Sabio-Rk rate law: 22195 from query {'Organism': 'Escherichia coli', 'ECNumber': '6.2.1.3'}	Sabio-Rk
Michaelis constant	R_FACOAL181t2pp	M_coa_c	0.034		37	7.5	litre**-1 * mole		Sabio-Rk rate law: 27519 from query {'Organism': 'Escherichia coli', 'ECNumber': '6.2.1.3'}	Sabio-Rk
Michaelis constant	R_FACOAL181t2pp	M_coa_c	0.034				mM		Organism(Escherichia coli), EC(6.2.1.3)	Brenda
Michaelis constant	R_FACOAL181t2pp	M_coa_c	0.035		37	7.5	litre**-1 * mole		Sabio-Rk rate law: 27511 from query {'Organism': 'Escherichia coli', 'ECNumber': '6.2.1.3'}	Sabio-Rk
Michaelis constant	R_FACOAL181t2pp	M_coa_c	0.035				mM		Organism(Escherichia coli), EC(6.2.1.3)	Brenda
Michaelis constant	R_FACOAL181t2pp	M_coa_c	0.053		37	7.5	litre**-1 * mole		Sabio-Rk rate law: 27503 from query {'Organism': 'Escherichia coli', 'ECNumber': '6.2.1.3'}	Sabio-Rk
Michaelis constant	R_FACOAL181t2pp	M_coa_c	0.053				mM		Organism(Escherichia coli), EC(6.2.1.3)	Brenda
Michaelis constant	R_FACOAL181t2pp	M_ocdcea_p	0.0022		35	7.5	litre**-1 * mole		Sabio-Rk rate law: 46564 from query {'Organism': 'Escherichia coli', 'ECNumber': '6.2.1.3'}	Sabio-Rk
Michaelis constant	R_FACOAL181t2pp	M_ocdcea_p	0.0022		37	7.5	litre**-1 * mole	Mutant.	Sabio-Rk rate law: 22198 from query {'Organism': 'Escherichia coli', 'ECNumber': '6.2.1.3'}	Sabio-Rk
Michaelis constant	R_FACOAL181t2pp	M_ocdcea_p	0.0085		37	7.5	litre**-1 * mole	Mutant.	Sabio-Rk rate law: 22198 from query {'Organism': 'Escherichia coli', 'ECNumber': '6.2.1.3'}	Sabio-Rk
Michaelis constant	R_FACOAL181t2pp	M_ocdcea_p	0.0085				mM		Organism(Escherichia coli), EC(6.2.1.3)	Brenda
Michaelis constant	R_FACOAL181t2pp	M_ocdcea_p	0.09936		37	7.5	litre**-1 * mole		Sabio-Rk rate law: 22203 from query {'Organism': 'Escherichia coli', 'ECNumber': '6.2.1.3'}	Sabio-Rk
Michaelis constant	R_FACOAL60t2pp	M_atp_c	0.025		37	7.5	litre**-1 * mole		Sabio-Rk rate law: 27518 from query {'Organism': 'Escherichia coli', 'ECNumber': '6.2.1.3'}	Sabio-Rk
Michaelis constant	R_FACOAL60t2pp	M_atp_c	0.025		37	7.5	litre**-1 * mole	Mutant.	Sabio-Rk rate law: 22194 from query {'Organism': 'Escherichia coli', 'ECNumber': '6.2.1.3'}	Sabio-Rk
Michaelis constant	R_FACOAL60t2pp	M_atp_c	0.025				mM		Organism(Escherichia coli), EC(6.2.1.3)	Brenda
Michaelis constant	R_FACOAL60t2pp	M_atp_c	0.029		37	7.5	litre**-1 * mole	Mutant.	Sabio-Rk rate law: 22194 from query {'Organism': 'Escherichia coli', 'ECNumber': '6.2.1.3'}	Sabio-Rk
Michaelis constant	R_FACOAL60t2pp	M_atp_c	0.033		37	7.5	litre**-1 * mole		Sabio-Rk rate law: 27510 from query {'Organism': 'Escherichia coli', 'ECNumber': '6.2.1.3'}	Sabio-Rk
Michaelis constant	R_FACOAL60t2pp	M_atp_c	0.033				mM		Organism(Escherichia coli), EC(6.2.1.3)	Brenda
Michaelis constant	R_FACOAL60t2pp	M_atp_c	0.05		37	7.5	mM	Mutant.	Organism(Escherichia coli), EC(6.2.1.3)	Brenda
Michaelis constant	R_FACOAL60t2pp	M_atp_c	0.05		37	7.5	litre**-1 * mole		Sabio-Rk rate law: 27502 from query {'Organism': 'Escherichia coli', 'ECNumber': '6.2.1.3'}	Sabio-Rk
Michaelis constant	R_FACOAL60t2pp	M_atp_c	0.05				mM		Organism(Escherichia coli), EC(6.2.1.3)	Brenda
Michaelis constant	R_FACOAL60t2pp	M_atp_c	0.13		37	7.5	litre**-1 * mole		Sabio-Rk rate law: 22192 from query {'Organism': 'Escherichia coli', 'ECNumber': '6.2.1.3'}	Sabio-Rk
Michaelis constant	R_FACOAL60t2pp	M_atp_c	0.13		37	7.5	litre**-1 * mole	Mutant.	Sabio-Rk rate law: 22195 from query {'Organism': 'Escherichia coli', 'ECNumber': '6.2.1.3'}	Sabio-Rk
Michaelis constant	R_FACOAL60t2pp	M_coa_c	0.034		37	7.5	litre**-1 * mole		Sabio-Rk rate law: 27519 from query {'Organism': 'Escherichia coli', 'ECNumber': '6.2.1.3'}	Sabio-Rk
Michaelis constant	R_FACOAL60t2pp	M_coa_c	0.034				mM		Organism(Escherichia coli), EC(6.2.1.3)	Brenda
Michaelis constant	R_FACOAL60t2pp	M_coa_c	0.035		37	7.5	litre**-1 * mole		Sabio-Rk rate law: 27511 from query {'Organism': 'Escherichia coli', 'ECNumber': '6.2.1.3'}	Sabio-Rk
Michaelis constant	R_FACOAL60t2pp	M_coa_c	0.035				mM		Organism(Escherichia coli), EC(6.2.1.3)	Brenda
Michaelis constant	R_FACOAL60t2pp	M_coa_c	0.053		37	7.5	litre**-1 * mole		Sabio-Rk rate law: 27503 from query {'Organism': 'Escherichia coli', 'ECNumber': '6.2.1.3'}	Sabio-Rk
Michaelis constant	R_FACOAL60t2pp	M_coa_c	0.053				mM		Organism(Escherichia coli), EC(6.2.1.3)	Brenda
Michaelis constant	R_FACOAL60t2pp	M_hxa_p	0.0112				mM		Organism(Escherichia coli), EC(6.2.1.3)	Brenda
Michaelis constant	R_FACOAL80t2pp	M_atp_c	0.025		37	7.5	litre**-1 * mole		Sabio-Rk rate law: 27518 from query {'Organism': 'Escherichia coli', 'ECNumber': '6.2.1.3'}	Sabio-Rk
Michaelis constant	R_FACOAL80t2pp	M_atp_c	0.025		37	7.5	litre**-1 * mole	Mutant.	Sabio-Rk rate law: 22194 from query {'Organism': 'Escherichia coli', 'ECNumber': '6.2.1.3'}	Sabio-Rk
Michaelis constant	R_FACOAL80t2pp	M_atp_c	0.025				mM		Organism(Escherichia coli), EC(6.2.1.3)	Brenda
Michaelis constant	R_FACOAL80t2pp	M_atp_c	0.029		37	7.5	litre**-1 * mole	Mutant.	Sabio-Rk rate law: 22194 from query {'Organism': 'Escherichia coli', 'ECNumber': '6.2.1.3'}	Sabio-Rk
Michaelis constant	R_FACOAL80t2pp	M_atp_c	0.033		37	7.5	litre**-1 * mole		Sabio-Rk rate law: 27510 from query {'Organism': 'Escherichia coli', 'ECNumber': '6.2.1.3'}	Sabio-Rk
Michaelis constant	R_FACOAL80t2pp	M_atp_c	0.033				mM		Organism(Escherichia coli), EC(6.2.1.3)	Brenda
Michaelis constant	R_FACOAL80t2pp	M_atp_c	0.05		37	7.5	mM	Mutant.	Organism(Escherichia coli), EC(6.2.1.3)	Brenda
Michaelis constant	R_FACOAL80t2pp	M_atp_c	0.05		37	7.5	litre**-1 * mole		Sabio-Rk rate law: 27502 from query {'Organism': 'Escherichia coli', 'ECNumber': '6.2.1.3'}	Sabio-Rk
Michaelis constant	R_FACOAL80t2pp	M_atp_c	0.05				mM		Organism(Escherichia coli), EC(6.2.1.3)	Brenda
Michaelis constant	R_FACOAL80t2pp	M_atp_c	0.13		37	7.5	litre**-1 * mole		Sabio-Rk rate law: 22192 from query {'Organism': 'Escherichia coli', 'ECNumber': '6.2.1.3'}	Sabio-Rk
Michaelis constant	R_FACOAL80t2pp	M_atp_c	0.13		37	7.5	litre**-1 * mole	Mutant.	Sabio-Rk rate law: 22195 from query {'Organism': 'Escherichia coli', 'ECNumber': '6.2.1.3'}	Sabio-Rk
Michaelis constant	R_FACOAL80t2pp	M_coa_c	0.034		37	7.5	litre**-1 * mole		Sabio-Rk rate law: 27519 from query {'Organism': 'Escherichia coli', 'ECNumber': '6.2.1.3'}	Sabio-Rk
Michaelis constant	R_FACOAL80t2pp	M_coa_c	0.034				mM		Organism(Escherichia coli), EC(6.2.1.3)	Brenda
Michaelis constant	R_FACOAL80t2pp	M_coa_c	0.035		37	7.5	litre**-1 * mole		Sabio-Rk rate law: 27511 from query {'Organism': 'Escherichia coli', 'ECNumber': '6.2.1.3'}	Sabio-Rk
Michaelis constant	R_FACOAL80t2pp	M_coa_c	0.035				mM		Organism(Escherichia coli), EC(6.2.1.3)	Brenda
Michaelis constant	R_FACOAL80t2pp	M_coa_c	0.053		37	7.5	litre**-1 * mole		Sabio-Rk rate law: 27503 from query {'Organism': 'Escherichia coli', 'ECNumber': '6.2.1.3'}	Sabio-Rk
Michaelis constant	R_FACOAL80t2pp	M_coa_c	0.053				mM		Organism(Escherichia coli), EC(6.2.1.3)	Brenda
Michaelis constant	R_FACOAL80t2pp	M_octa_p	0.00072		37	7.5	litre**-1 * mole		Sabio-Rk rate law: 27496 from query {'Organism': 'Escherichia coli', 'ECNumber': '6.2.1.3'}	Sabio-Rk
Michaelis constant	R_FACOAL80t2pp	M_octa_p	0.00072				mM		Organism(Escherichia coli), EC(6.2.1.3)	Brenda
Michaelis constant	R_FACOAL80t2pp	M_octa_p	0.0059		37	7.5	litre**-1 * mole		Sabio-Rk rate law: 27512 from query {'Organism': 'Escherichia coli', 'ECNumber': '6.2.1.3'}	Sabio-Rk
Michaelis constant	R_FACOAL80t2pp	M_octa_p	0.0059				mM		Organism(Escherichia coli), EC(6.2.1.3)	Brenda
Michaelis constant	R_FACOAL80t2pp	M_octa_p	0.0125		37	7.5	litre**-1 * mole		Sabio-Rk rate law: 27504 from query {'Organism': 'Escherichia coli', 'ECNumber': '6.2.1.3'}	Sabio-Rk
Michaelis constant	R_FACOAL80t2pp	M_octa_p	0.0125				mM		Organism(Escherichia coli), EC(6.2.1.3)	Brenda
Michaelis constant	R_FACOAL80t2pp	M_octa_p	0.0408				mM		Organism(Escherichia coli), EC(6.2.1.3)	Brenda
Michaelis constant	R_FBA	M_fdp_c	0.000339773		30		mM	Mutant.	Organism(Escherichia coli), EC(4.1.2.13)	Brenda
Michaelis constant	R_FBA	M_fdp_c	0.12		30		mM	Mutant.	Organism(Escherichia coli), EC(4.1.2.13)	Brenda
Michaelis constant	R_FBA	M_fdp_c	0.12				mM		Organism(Escherichia coli), EC(4.1.2.13)	Brenda
Michaelis constant	R_FBA	M_fdp_c	0.14		30		mM		Organism(Escherichia coli), EC(4.1.2.13)	Brenda
Michaelis constant	R_FBA	M_fdp_c	0.17		30		mM		Organism(Escherichia coli), EC(4.1.2.13)	Brenda
Michaelis constant	R_FBA	M_fdp_c	0.17		30		mM	Mutant.	Organism(Escherichia coli), EC(4.1.2.13)	Brenda
Michaelis constant	R_FBA	M_fdp_c	0.19		30		mM		Organism(Escherichia coli), EC(4.1.2.13)	Brenda
Michaelis constant	R_FBA	M_fdp_c	0.19		30		mM	Mutant.	Organism(Escherichia coli), EC(4.1.2.13)	Brenda
Michaelis constant	R_FBA	M_fdp_c	0.3		30		mM	Mutant.	Organism(Escherichia coli), EC(4.1.2.13)	Brenda
Michaelis constant	R_FBA	M_fdp_c	0.3				mM		Organism(Escherichia coli), EC(4.1.2.13)	Brenda
Michaelis constant	R_FBP	M_fdp_c	0.0012		22	7.5	mM		Organism(Escherichia coli), EC(3.1.3.11)	Brenda
Michaelis constant	R_FBP	M_fdp_c	0.0014		22	7.5	mM		Organism(Escherichia coli), EC(3.1.3.11)	Brenda
Michaelis constant	R_FBP	M_fdp_c	0.0017		22	7.5	mM		Organism(Escherichia coli), EC(3.1.3.11)	Brenda
Michaelis constant	R_FBP	M_fdp_c	0.0154		30	7.5	mM		Organism(Escherichia coli), EC(3.1.3.11)	Brenda
Michaelis constant	R_FBP	M_fdp_c	0.016		22	7.5	mM		Organism(Escherichia coli), EC(3.1.3.11)	Brenda
Michaelis constant	R_FBP	M_fdp_c	0.016		37	9	mM	Mutant.	Organism(Escherichia coli), EC(3.1.3.11)	Brenda
Michaelis constant	R_FBP	M_fdp_c	0.07		37	9	mM		Organism(Escherichia coli), EC(3.1.3.11)	Brenda
Michaelis constant	R_FBP	M_fdp_c	0.07		37	9	mM	Mutant.	Organism(Escherichia coli), EC(3.1.3.11)	Brenda
Michaelis constant	R_FBP	M_fdp_c	99.356		22	7.5	mM	Mutant.	Organism(Escherichia coli), EC(3.1.3.11)	Brenda
Michaelis constant	R_FCI	M_fuc_DASH_L_c	42				mM		Organism(Escherichia coli), EC(5.3.1.25)	Brenda
Michaelis constant	R_FCI	M_fuc_DASH_L_c	45				mM		Organism(Escherichia coli), EC(5.3.1.25)	Brenda
Michaelis constant	R_FCLK	M_fcl_DASH_L_c	1.4		37	7.8	mM		Organism(Escherichia coli), EC(2.7.1.51)	Brenda
Michaelis constant	R_FCLPA	M_fc1p_c	0.000339773		37	7.5	mM	Mutant.	Organism(Escherichia coli), EC(4.1.2.17)	Brenda
Michaelis constant	R_FCLPA	M_fc1p_c	0.7		23	7.2	litre**-1 * mole		Sabio-Rk rate law: 41402 from query {'Organism': 'Escherichia coli', 'ECNumber': '4.1.2.17'}	Sabio-Rk
Michaelis constant	R_FCLPA	M_fc1p_c	0.7		37	7.5	mM	Mutant.	Organism(Escherichia coli), EC(4.1.2.17)	Brenda
Michaelis constant	R_FCLPA	M_fc1p_c	0.7		37	7.5	litre**-1 * mole	Mutant.	Sabio-Rk rate law: 45347 from query {'Organism': 'Escherichia coli', 'ECNumber': '4.1.2.17'}	Sabio-Rk
Michaelis constant	R_FCLPA	M_fc1p_c	0.7				mM		Organism(Escherichia coli), EC(4.1.2.17)	Brenda
Michaelis constant	R_FCLPA	M_fc1p_c	2		37	7.5	mM		Organism(Escherichia coli), EC(4.1.2.17)	Brenda
Michaelis constant	R_FCLPA	M_fc1p_c	2.2		37	7.5	mM		Organism(Escherichia coli), EC(4.1.2.17)	Brenda
Michaelis constant	R_FCLPA	M_fc1p_c	2.2		37	7.5	mM	Mutant.	Organism(Escherichia coli), EC(4.1.2.17)	Brenda
Michaelis constant	R_FCLPA	M_fc1p_c	2.2		37	7.5	litre**-1 * mole		Sabio-Rk rate law: 45345 from query {'Organism': 'Escherichia coli', 'ECNumber': '4.1.2.17'}	Sabio-Rk
Michaelis constant	R_FCLPA	M_fc1p_c	2.2		37	7.5	litre**-1 * mole	Mutant.	Sabio-Rk rate law: 45349 from query {'Organism': 'Escherichia coli', 'ECNumber': '4.1.2.17'}	Sabio-Rk
Michaelis constant	R_FEROpp	M_fe2_p	0.1		23		mM		Organism(Escherichia coli), EC(1.16.3.1)	Brenda
Michaelis constant	R_FEROpp	M_fe2_p	0.1		23		mM	Mutant.	Organism(Escherichia coli), EC(1.16.3.1)	Brenda
Michaelis constant	R_FLVR	M_ribflv_c	0.0013			7	mM		Organism(Escherichia coli), EC(1.5.1.30)	Brenda
Michaelis constant	R_FLVRx	M_ribflv_c	0.0013			7	mM		Organism(Escherichia coli), EC(1.5.1.30)	Brenda
Michaelis constant	R_FMETTRS	M_10fthf_c	0.0133				mM		Organism(Escherichia coli), EC(2.1.2.9)	Brenda
Michaelis constant	R_FMETTRS	M_10fthf_c	0.0135				mM		Organism(Escherichia coli), EC(2.1.2.9)	Brenda
Michaelis constant	R_FMNRx	M_fmn_c	0.00013		25		mM		Organism(Escherichia coli), EC(1.5.1.30)	Brenda
Michaelis constant	R_FMNRx	M_fmn_c	0.0009			7	mM		Organism(Escherichia coli), EC(1.5.1.30)	Brenda
Michaelis constant	R_FMNRx	M_fmn_c	1.6e-05		25		mM		Organism(Escherichia coli), EC(1.5.1.30)	Brenda
Michaelis constant	R_FMNRx2	M_fmn_c	0.00013		25		mM		Organism(Escherichia coli), EC(1.5.1.30)	Brenda
Michaelis constant	R_FMNRx2	M_fmn_c	0.0009			7	mM		Organism(Escherichia coli), EC(1.5.1.30)	Brenda
Michaelis constant	R_FMNRx2	M_fmn_c	1.6e-05		25		mM		Organism(Escherichia coli), EC(1.5.1.30)	Brenda
Michaelis constant	R_FORCT	M_forcoa_c	0.35				mM		Organism(Escherichia coli), EC(2.8.3.16)	Brenda
Michaelis constant	R_FORCT	M_oxa_c	0.51				mM		Organism(Escherichia coli), EC(2.8.3.16)	Brenda
Michaelis constant	R_FRUK	M_atp_c	0.12		37	7.6	mM		Organism(Escherichia coli), EC(2.7.1.56)	Brenda
Michaelis constant	R_FRUK	M_atp_c	0.35		30	7.1	mM		Organism(Escherichia coli), EC(2.7.1.56)	Brenda
Michaelis constant	R_FRUK	M_atp_c	0.6		30	7.1	mM		Organism(Escherichia coli), EC(2.7.1.56)	Brenda
Michaelis constant	R_FRUK	M_f1p_c	0.13		30	7.1	mM		Organism(Escherichia coli), EC(2.7.1.56)	Brenda
Michaelis constant	R_FRUK	M_f1p_c	0.25		37	7.6	mM		Organism(Escherichia coli), EC(2.7.1.56)	Brenda
Michaelis constant	R_FUM	M_fum_c	0.15		25		litre**-1 * mole		Sabio-Rk rate law: 35124 from query {'Organism': 'Escherichia coli', 'ECNumber': '4.2.1.2'}	Sabio-Rk
Michaelis constant	R_FUM	M_fum_c	0.15				mM		Organism(Escherichia coli), EC(4.2.1.2)	Brenda
Michaelis constant	R_FUM	M_fum_c	0.32		37		mM		Organism(Escherichia coli), EC(4.2.1.2)	Brenda
Michaelis constant	R_FUM	M_fum_c	0.39		25		litre**-1 * mole		Sabio-Rk rate law: 35126 from query {'Organism': 'Escherichia coli', 'ECNumber': '4.2.1.2'}	Sabio-Rk
Michaelis constant	R_FUM	M_fum_c	0.39				mM		Organism(Escherichia coli), EC(4.2.1.2)	Brenda
Michaelis constant	R_FUM	M_fum_c	0.46		37		mM		Organism(Escherichia coli), EC(4.2.1.2)	Brenda
Michaelis constant	R_FUM	M_fum_c	0.6				mM		Organism(Escherichia coli), EC(4.2.1.2)	Brenda
Michaelis constant	R_FUM	M_fum_c	1.7		25		litre**-1 * mole		Sabio-Rk rate law: 35125 from query {'Organism': 'Escherichia coli', 'ECNumber': '4.2.1.2'}	Sabio-Rk
Michaelis constant	R_FUM	M_fum_c	1.7				mM		Organism(Escherichia coli), EC(4.2.1.2)	Brenda
Michaelis constant	R_G1PACT	M_accoa_c	0.2		37	8.2	litre**-1 * mole		Sabio-Rk rate law: 52370 from query {'Organism': 'Escherichia coli', 'ECNumber': '2.3.1.157'}	Sabio-Rk
Michaelis constant	R_G1PACT	M_accoa_c	0.6		37	8.2	litre**-1 * mole		Sabio-Rk rate law: 52369 from query {'Organism': 'Escherichia coli', 'ECNumber': '2.3.1.157'}	Sabio-Rk
Michaelis constant	R_G1PACT	M_accoa_c	0.6		37	8.2	litre**-1 * mole	Mutant.	Sabio-Rk rate law: 52372 from query {'Organism': 'Escherichia coli', 'ECNumber': '2.3.1.157'}	Sabio-Rk
Michaelis constant	R_G1PACT	M_accoa_c	0.6				mM		Organism(Escherichia coli), EC(2.3.1.157)	Brenda
Michaelis constant	R_G1PACT	M_accoa_c	1813.76				mM	Mutant.	Organism(Escherichia coli), EC(2.3.1.157)	Brenda
Michaelis constant	R_G1PACT	M_gam1p_c	0.07		37	8.2	litre**-1 * mole		Sabio-Rk rate law: 50528 from query {'Organism': 'Escherichia coli', 'ECNumber': '2.3.1.157'}	Sabio-Rk
Michaelis constant	R_G1PACT	M_gam1p_c	0.07		37	8.2	litre**-1 * mole	Mutant.	Sabio-Rk rate law: 50530 from query {'Organism': 'Escherichia coli', 'ECNumber': '2.3.1.157'}	Sabio-Rk
Michaelis constant	R_G1PACT	M_gam1p_c	0.15		37	8.2	litre**-1 * mole		Sabio-Rk rate law: 52369 from query {'Organism': 'Escherichia coli', 'ECNumber': '2.3.1.157'}	Sabio-Rk
Michaelis constant	R_G1PACT	M_gam1p_c	0.15		37	8.2	litre**-1 * mole	Mutant.	Sabio-Rk rate law: 50531 from query {'Organism': 'Escherichia coli', 'ECNumber': '2.3.1.157'}	Sabio-Rk
Michaelis constant	R_G1PACT	M_gam1p_c	0.15		37	8.2	litre**-1 * mole	Mutant.	Sabio-Rk rate law: 52372 from query {'Organism': 'Escherichia coli', 'ECNumber': '2.3.1.157'}	Sabio-Rk
Michaelis constant	R_G1PACT	M_gam1p_c	0.15				mM		Organism(Escherichia coli), EC(2.3.1.157)	Brenda
Michaelis constant	R_G1PACT	M_gam1p_c	0.15				mM	Mutant.	Organism(Escherichia coli), EC(2.3.1.157)	Brenda
Michaelis constant	R_G1PACT	M_gam1p_c	0.2		37	8.2	litre**-1 * mole		Sabio-Rk rate law: 52370 from query {'Organism': 'Escherichia coli', 'ECNumber': '2.3.1.157'}	Sabio-Rk
Michaelis constant	R_G1PACT	M_gam1p_c	0.6				mM	Mutant.	Organism(Escherichia coli), EC(2.3.1.157)	Brenda
Michaelis constant	R_G1PPpp	M_g1p_p	0.39			6.5	mM		Organism(Escherichia coli), EC(3.1.3.10)	Brenda
Michaelis constant	R_G1PPpp	M_g1p_p	0.5				mM		Organism(Escherichia coli), EC(3.1.3.10)	Brenda
Michaelis constant	R_G1PTT	M_dttp_c	0.0205		37		mM		Organism(Escherichia coli), EC(2.7.7.24)	Brenda
Michaelis constant	R_G1PTT	M_dttp_c	2		37	7.8	litre**-1 * mole		Sabio-Rk rate law: 23930 from query {'Organism': 'Escherichia coli', 'KeggReactionID': 'R02328'}	Sabio-Rk
Michaelis constant	R_G1PTT	M_g1p_c	0.034		37		mM		Organism(Escherichia coli), EC(2.7.7.24)	Brenda
Michaelis constant	R_G2PP	M_glyc2p_c	0.666		37	6	litre**-1 * mole		Sabio-Rk rate law: 6966 from query {'Organism': 'Escherichia coli', 'KeggReactionID': 'R01043'}	Sabio-Rk
Michaelis constant	R_G3PAT120	M_glyc3p_c	0.05				mM		Organism(Escherichia coli), EC(2.3.1.15)	Brenda
Michaelis constant	R_G3PAT120	M_glyc3p_c	0.102				mM		Organism(Escherichia coli), EC(2.3.1.15)	Brenda
Michaelis constant	R_G3PAT120	M_glyc3p_c	0.105				mM		Organism(Escherichia coli), EC(2.3.1.15)	Brenda
Michaelis constant	R_G3PAT120	M_glyc3p_c	0.108				mM		Organism(Escherichia coli), EC(2.3.1.15)	Brenda
Michaelis constant	R_G3PAT120	M_glyc3p_c	0.12				mM		Organism(Escherichia coli), EC(2.3.1.15)	Brenda
Michaelis constant	R_G3PAT120	M_glyc3p_c	0.15				mM		Organism(Escherichia coli), EC(2.3.1.15)	Brenda
Michaelis constant	R_G3PAT120	M_glyc3p_c	0.156				mM		Organism(Escherichia coli), EC(2.3.1.15)	Brenda
Michaelis constant	R_G3PAT120	M_glyc3p_c	0.56				mM		Organism(Escherichia coli), EC(2.3.1.15)	Brenda
Michaelis constant	R_G3PAT120	M_glyc3p_c	0.79				mM		Organism(Escherichia coli), EC(2.3.1.15)	Brenda
Michaelis constant	R_G3PAT120	M_glyc3p_c	0.92				mM		Organism(Escherichia coli), EC(2.3.1.15)	Brenda
Michaelis constant	R_G3PAT120	M_glyc3p_c	1.1				mM		Organism(Escherichia coli), EC(2.3.1.15)	Brenda
Michaelis constant	R_G3PAT120	M_glyc3p_c	3				mM		Organism(Escherichia coli), EC(2.3.1.15)	Brenda
Michaelis constant	R_G3PAT140	M_glyc3p_c	0.05				mM		Organism(Escherichia coli), EC(2.3.1.15)	Brenda
Michaelis constant	R_G3PAT140	M_glyc3p_c	0.102				mM		Organism(Escherichia coli), EC(2.3.1.15)	Brenda
Michaelis constant	R_G3PAT140	M_glyc3p_c	0.105				mM		Organism(Escherichia coli), EC(2.3.1.15)	Brenda
Michaelis constant	R_G3PAT140	M_glyc3p_c	0.108				mM		Organism(Escherichia coli), EC(2.3.1.15)	Brenda
Michaelis constant	R_G3PAT140	M_glyc3p_c	0.12				mM		Organism(Escherichia coli), EC(2.3.1.15)	Brenda
Michaelis constant	R_G3PAT140	M_glyc3p_c	0.15				mM		Organism(Escherichia coli), EC(2.3.1.15)	Brenda
Michaelis constant	R_G3PAT140	M_glyc3p_c	0.156				mM		Organism(Escherichia coli), EC(2.3.1.15)	Brenda
Michaelis constant	R_G3PAT140	M_glyc3p_c	0.56				mM		Organism(Escherichia coli), EC(2.3.1.15)	Brenda
Michaelis constant	R_G3PAT140	M_glyc3p_c	0.79				mM		Organism(Escherichia coli), EC(2.3.1.15)	Brenda
Michaelis constant	R_G3PAT140	M_glyc3p_c	0.92				mM		Organism(Escherichia coli), EC(2.3.1.15)	Brenda
Michaelis constant	R_G3PAT140	M_glyc3p_c	1.1				mM		Organism(Escherichia coli), EC(2.3.1.15)	Brenda
Michaelis constant	R_G3PAT140	M_glyc3p_c	3				mM		Organism(Escherichia coli), EC(2.3.1.15)	Brenda
Michaelis constant	R_G3PAT141	M_glyc3p_c	0.05				mM		Organism(Escherichia coli), EC(2.3.1.15)	Brenda
Michaelis constant	R_G3PAT141	M_glyc3p_c	0.102				mM		Organism(Escherichia coli), EC(2.3.1.15)	Brenda
Michaelis constant	R_G3PAT141	M_glyc3p_c	0.105				mM		Organism(Escherichia coli), EC(2.3.1.15)	Brenda
Michaelis constant	R_G3PAT141	M_glyc3p_c	0.108				mM		Organism(Escherichia coli), EC(2.3.1.15)	Brenda
Michaelis constant	R_G3PAT141	M_glyc3p_c	0.12				mM		Organism(Escherichia coli), EC(2.3.1.15)	Brenda
Michaelis constant	R_G3PAT141	M_glyc3p_c	0.15				mM		Organism(Escherichia coli), EC(2.3.1.15)	Brenda
Michaelis constant	R_G3PAT141	M_glyc3p_c	0.156				mM		Organism(Escherichia coli), EC(2.3.1.15)	Brenda
Michaelis constant	R_G3PAT141	M_glyc3p_c	0.56				mM		Organism(Escherichia coli), EC(2.3.1.15)	Brenda
Michaelis constant	R_G3PAT141	M_glyc3p_c	0.79				mM		Organism(Escherichia coli), EC(2.3.1.15)	Brenda
Michaelis constant	R_G3PAT141	M_glyc3p_c	0.92				mM		Organism(Escherichia coli), EC(2.3.1.15)	Brenda
Michaelis constant	R_G3PAT141	M_glyc3p_c	1.1				mM		Organism(Escherichia coli), EC(2.3.1.15)	Brenda
Michaelis constant	R_G3PAT141	M_glyc3p_c	3				mM		Organism(Escherichia coli), EC(2.3.1.15)	Brenda
Michaelis constant	R_G3PAT160	M_glyc3p_c	0.05				mM		Organism(Escherichia coli), EC(2.3.1.15)	Brenda
Michaelis constant	R_G3PAT160	M_glyc3p_c	0.102				mM		Organism(Escherichia coli), EC(2.3.1.15)	Brenda
Michaelis constant	R_G3PAT160	M_glyc3p_c	0.105				mM		Organism(Escherichia coli), EC(2.3.1.15)	Brenda
Michaelis constant	R_G3PAT160	M_glyc3p_c	0.108				mM		Organism(Escherichia coli), EC(2.3.1.15)	Brenda
Michaelis constant	R_G3PAT160	M_glyc3p_c	0.12				mM		Organism(Escherichia coli), EC(2.3.1.15)	Brenda
Michaelis constant	R_G3PAT160	M_glyc3p_c	0.15				mM		Organism(Escherichia coli), EC(2.3.1.15)	Brenda
Michaelis constant	R_G3PAT160	M_glyc3p_c	0.156				mM		Organism(Escherichia coli), EC(2.3.1.15)	Brenda
Michaelis constant	R_G3PAT160	M_glyc3p_c	0.56				mM		Organism(Escherichia coli), EC(2.3.1.15)	Brenda
Michaelis constant	R_G3PAT160	M_glyc3p_c	0.79				mM		Organism(Escherichia coli), EC(2.3.1.15)	Brenda
Michaelis constant	R_G3PAT160	M_glyc3p_c	0.92				mM		Organism(Escherichia coli), EC(2.3.1.15)	Brenda
Michaelis constant	R_G3PAT160	M_glyc3p_c	1.1				mM		Organism(Escherichia coli), EC(2.3.1.15)	Brenda
Michaelis constant	R_G3PAT160	M_glyc3p_c	3				mM		Organism(Escherichia coli), EC(2.3.1.15)	Brenda
Michaelis constant	R_G3PAT161	M_glyc3p_c	0.05				mM		Organism(Escherichia coli), EC(2.3.1.15)	Brenda
Michaelis constant	R_G3PAT161	M_glyc3p_c	0.102				mM		Organism(Escherichia coli), EC(2.3.1.15)	Brenda
Michaelis constant	R_G3PAT161	M_glyc3p_c	0.105				mM		Organism(Escherichia coli), EC(2.3.1.15)	Brenda
Michaelis constant	R_G3PAT161	M_glyc3p_c	0.108				mM		Organism(Escherichia coli), EC(2.3.1.15)	Brenda
Michaelis constant	R_G3PAT161	M_glyc3p_c	0.12				mM		Organism(Escherichia coli), EC(2.3.1.15)	Brenda
Michaelis constant	R_G3PAT161	M_glyc3p_c	0.15				mM		Organism(Escherichia coli), EC(2.3.1.15)	Brenda
Michaelis constant	R_G3PAT161	M_glyc3p_c	0.156				mM		Organism(Escherichia coli), EC(2.3.1.15)	Brenda
Michaelis constant	R_G3PAT161	M_glyc3p_c	0.56				mM		Organism(Escherichia coli), EC(2.3.1.15)	Brenda
Michaelis constant	R_G3PAT161	M_glyc3p_c	0.79				mM		Organism(Escherichia coli), EC(2.3.1.15)	Brenda
Michaelis constant	R_G3PAT161	M_glyc3p_c	0.92				mM		Organism(Escherichia coli), EC(2.3.1.15)	Brenda
Michaelis constant	R_G3PAT161	M_glyc3p_c	1.1				mM		Organism(Escherichia coli), EC(2.3.1.15)	Brenda
Michaelis constant	R_G3PAT161	M_glyc3p_c	3				mM		Organism(Escherichia coli), EC(2.3.1.15)	Brenda
Michaelis constant	R_G3PAT180	M_glyc3p_c	0.05				mM		Organism(Escherichia coli), EC(2.3.1.15)	Brenda
Michaelis constant	R_G3PAT180	M_glyc3p_c	0.102				mM		Organism(Escherichia coli), EC(2.3.1.15)	Brenda
Michaelis constant	R_G3PAT180	M_glyc3p_c	0.105				mM		Organism(Escherichia coli), EC(2.3.1.15)	Brenda
Michaelis constant	R_G3PAT180	M_glyc3p_c	0.108				mM		Organism(Escherichia coli), EC(2.3.1.15)	Brenda
Michaelis constant	R_G3PAT180	M_glyc3p_c	0.12				mM		Organism(Escherichia coli), EC(2.3.1.15)	Brenda
Michaelis constant	R_G3PAT180	M_glyc3p_c	0.15				mM		Organism(Escherichia coli), EC(2.3.1.15)	Brenda
Michaelis constant	R_G3PAT180	M_glyc3p_c	0.156				mM		Organism(Escherichia coli), EC(2.3.1.15)	Brenda
Michaelis constant	R_G3PAT180	M_glyc3p_c	0.56				mM		Organism(Escherichia coli), EC(2.3.1.15)	Brenda
Michaelis constant	R_G3PAT180	M_glyc3p_c	0.79				mM		Organism(Escherichia coli), EC(2.3.1.15)	Brenda
Michaelis constant	R_G3PAT180	M_glyc3p_c	0.92				mM		Organism(Escherichia coli), EC(2.3.1.15)	Brenda
Michaelis constant	R_G3PAT180	M_glyc3p_c	1.1				mM		Organism(Escherichia coli), EC(2.3.1.15)	Brenda
Michaelis constant	R_G3PAT180	M_glyc3p_c	3				mM		Organism(Escherichia coli), EC(2.3.1.15)	Brenda
Michaelis constant	R_G3PAT181	M_glyc3p_c	0.05				mM		Organism(Escherichia coli), EC(2.3.1.15)	Brenda
Michaelis constant	R_G3PAT181	M_glyc3p_c	0.102				mM		Organism(Escherichia coli), EC(2.3.1.15)	Brenda
Michaelis constant	R_G3PAT181	M_glyc3p_c	0.105				mM		Organism(Escherichia coli), EC(2.3.1.15)	Brenda
Michaelis constant	R_G3PAT181	M_glyc3p_c	0.108				mM		Organism(Escherichia coli), EC(2.3.1.15)	Brenda
Michaelis constant	R_G3PAT181	M_glyc3p_c	0.12				mM		Organism(Escherichia coli), EC(2.3.1.15)	Brenda
Michaelis constant	R_G3PAT181	M_glyc3p_c	0.15				mM		Organism(Escherichia coli), EC(2.3.1.15)	Brenda
Michaelis constant	R_G3PAT181	M_glyc3p_c	0.156				mM		Organism(Escherichia coli), EC(2.3.1.15)	Brenda
Michaelis constant	R_G3PAT181	M_glyc3p_c	0.56				mM		Organism(Escherichia coli), EC(2.3.1.15)	Brenda
Michaelis constant	R_G3PAT181	M_glyc3p_c	0.79				mM		Organism(Escherichia coli), EC(2.3.1.15)	Brenda
Michaelis constant	R_G3PAT181	M_glyc3p_c	0.92				mM		Organism(Escherichia coli), EC(2.3.1.15)	Brenda
Michaelis constant	R_G3PAT181	M_glyc3p_c	1.1				mM		Organism(Escherichia coli), EC(2.3.1.15)	Brenda
Michaelis constant	R_G3PAT181	M_glyc3p_c	3				mM		Organism(Escherichia coli), EC(2.3.1.15)	Brenda
Michaelis constant	R_G6PDA	M_gam6p_c	0.395419			7.5	mM	Mutant.	Organism(Escherichia coli), EC(3.5.99.6)	Brenda
Michaelis constant	R_G6PDA	M_gam6p_c	0.395419				mM	Mutant.	Organism(Escherichia coli), EC(3.5.99.6)	Brenda
Michaelis constant	R_G6PDA	M_gam6p_c	0.4		25	7.8	mM		Organism(Escherichia coli), EC(3.5.99.6)	Brenda
Michaelis constant	R_G6PDA	M_gam6p_c	0.4		30	7.5	mM	Mutant.	Organism(Escherichia coli), EC(3.5.99.6)	Brenda
Michaelis constant	R_G6PDA	M_gam6p_c	0.4			7.5	mM	Mutant.	Organism(Escherichia coli), EC(3.5.99.6)	Brenda
Michaelis constant	R_G6PDA	M_gam6p_c	0.49		30	7.5	mM		Organism(Escherichia coli), EC(3.5.99.6)	Brenda
Michaelis constant	R_G6PDA	M_gam6p_c	0.49			7.5	mM	Mutant.	Organism(Escherichia coli), EC(3.5.99.6)	Brenda
Michaelis constant	R_G6PDA	M_gam6p_c	0.5		30	7.5	mM		Organism(Escherichia coli), EC(3.5.99.6)	Brenda
Michaelis constant	R_G6PDA	M_gam6p_c	0.51		30	7.5	mM		Organism(Escherichia coli), EC(3.5.99.6)	Brenda
Michaelis constant	R_G6PDA	M_gam6p_c	0.52		30	7.5	mM		Organism(Escherichia coli), EC(3.5.99.6)	Brenda
Michaelis constant	R_G6PDA	M_gam6p_c	0.55		30	7.5	mM		Organism(Escherichia coli), EC(3.5.99.6)	Brenda
Michaelis constant	R_G6PDA	M_gam6p_c	0.55		30	8	mM	Mutant.	Organism(Escherichia coli), EC(3.5.99.6)	Brenda
Michaelis constant	R_G6PDA	M_gam6p_c	0.55			7.5	mM		Organism(Escherichia coli), EC(3.5.99.6)	Brenda
Michaelis constant	R_G6PDA	M_gam6p_c	0.55			7.5	mM	Mutant.	Organism(Escherichia coli), EC(3.5.99.6)	Brenda
Michaelis constant	R_G6PDA	M_gam6p_c	0.55				mM		Organism(Escherichia coli), EC(3.5.99.6)	Brenda
Michaelis constant	R_G6PDA	M_gam6p_c	0.55				mM	Mutant.	Organism(Escherichia coli), EC(3.5.99.6)	Brenda
Michaelis constant	R_G6PDA	M_gam6p_c	1.2		37	7.8	mM		Organism(Escherichia coli), EC(3.5.99.6)	Brenda
Michaelis constant	R_G6PDA	M_gam6p_c	1.2				mM	Mutant.	Organism(Escherichia coli), EC(3.5.99.6)	Brenda
Michaelis constant	R_G6PDA	M_gam6p_c	2.01		30	8	mM		Organism(Escherichia coli), EC(3.5.99.6)	Brenda
Michaelis constant	R_G6PDA	M_gam6p_c	2.2		30	7.5	mM	Mutant.	Organism(Escherichia coli), EC(3.5.99.6)	Brenda
Michaelis constant	R_G6PDA	M_gam6p_c	2.2		30	8	mM	Mutant.	Organism(Escherichia coli), EC(3.5.99.6)	Brenda
Michaelis constant	R_G6PDA	M_gam6p_c	2.2				mM		Organism(Escherichia coli), EC(3.5.99.6)	Brenda
Michaelis constant	R_G6PDA	M_gam6p_c	4.6		30	7.5	mM		Organism(Escherichia coli), EC(3.5.99.6)	Brenda
Michaelis constant	R_G6PDA	M_gam6p_c	4.6		30	7.5	mM	Mutant.	Organism(Escherichia coli), EC(3.5.99.6)	Brenda
Michaelis constant	R_G6PDA	M_gam6p_c	5.2		30	7.5	mM		Organism(Escherichia coli), EC(3.5.99.6)	Brenda
Michaelis constant	R_G6PDA	M_gam6p_c	7.1		37	7.8	mM		Organism(Escherichia coli), EC(3.5.99.6)	Brenda
Michaelis constant	R_G6PDA	M_gam6p_c	9		37	7.5	mM		Organism(Escherichia coli), EC(3.5.99.6)	Brenda
Michaelis constant	R_G6PDH2r	M_g6p_c	0.07			8	mM		Organism(Escherichia coli), EC(1.1.1.49)	Brenda
Michaelis constant	R_G6PDH2r	M_g6p_c	0.1		25	8	mM		Organism(Escherichia coli), EC(1.1.1.49)	Brenda
Michaelis constant	R_G6PDH2r	M_g6p_c	0.145		25	8	mM		Organism(Escherichia coli), EC(1.1.1.49)	Brenda
Michaelis constant	R_G6PDH2r	M_g6p_c	0.174		25	8	mM		Organism(Escherichia coli), EC(1.1.1.49)	Brenda
Michaelis constant	R_G6PDH2r	M_g6p_c	1.25		25	8	mM		Organism(Escherichia coli), EC(1.1.1.49)	Brenda
Michaelis constant	R_G6PDH2r	M_nadp_c	0.0075		25	8	mM		Organism(Escherichia coli), EC(1.1.1.49)	Brenda
Michaelis constant	R_G6PDH2r	M_nadp_c	0.015		25	8	mM		Organism(Escherichia coli), EC(1.1.1.49)	Brenda
Michaelis constant	R_G6PDH2r	M_nadp_c	0.015			8	mM		Organism(Escherichia coli), EC(1.1.1.49)	Brenda
Michaelis constant	R_G6PDH2r	M_nadp_c	0.016		25	8	mM		Organism(Escherichia coli), EC(1.1.1.49)	Brenda
Michaelis constant	R_GALCTD	M_galct_DASH_D_c	0.4				mM		Organism(Escherichia coli), EC(4.2.1.42)	Brenda
Michaelis constant	R_GALCTD	M_galct_DASH_D_c	0.8				mM		Organism(Escherichia coli), EC(4.2.1.42)	Brenda
Michaelis constant	R_GALKr	M_atp_c	0.0256667				mM	Mutant.	Organism(Escherichia coli), EC(2.7.1.6)	Brenda
Michaelis constant	R_GALKr	M_atp_c	2.24				mM		Organism(Escherichia coli), EC(2.7.1.6)	Brenda
Michaelis constant	R_GALKr	M_atp_c	2.5		30	7.5	litre**-1 * mole		Sabio-Rk rate law: 32706 from query {'Organism': 'Escherichia coli', 'ECNumber': '2.7.1.6'}	Sabio-Rk
Michaelis constant	R_GALKr	M_atp_c	2.5				mM		Organism(Escherichia coli), EC(2.7.1.6)	Brenda
Michaelis constant	R_GALKr	M_atp_c	2.5				mM	Mutant.	Organism(Escherichia coli), EC(2.7.1.6)	Brenda
Michaelis constant	R_GALKr	M_gal_c	2.09		37		mM		Organism(Escherichia coli), EC(2.7.1.6)	Brenda
Michaelis constant	R_GALKr	M_gal_c	2.1		37		mM	Mutant.	Organism(Escherichia coli), EC(2.7.1.6)	Brenda
Michaelis constant	R_GALKr	M_gal_c	2.1				mM		Organism(Escherichia coli), EC(2.7.1.6)	Brenda
Michaelis constant	R_GALKr	M_gal_c	2.1				mM	Mutant.	Organism(Escherichia coli), EC(2.7.1.6)	Brenda
Michaelis constant	R_GALKr	M_gal_c	5.2		37		mM	Mutant.	Organism(Escherichia coli), EC(2.7.1.6)	Brenda
Michaelis constant	R_GALKr	M_gal_c	5.2				mM		Organism(Escherichia coli), EC(2.7.1.6)	Brenda
Michaelis constant	R_GALKr	M_gal_c	5.2				mM	Mutant.	Organism(Escherichia coli), EC(2.7.1.6)	Brenda
Michaelis constant	R_GALS3	M_melib_c	2.33				mM		Organism(Escherichia coli), EC(3.2.1.22)	Brenda
Michaelis constant	R_GALUi	M_g1p_c	0.01		37	7.8	mM		Organism(Escherichia coli), EC(2.7.7.9)	Brenda
Michaelis constant	R_GALUi	M_g1p_c	0.01		37	7.8	litre**-1 * mole		Sabio-Rk rate law: 23928 from query {'Organism': 'Escherichia coli', 'ECNumber': '2.7.7.9'}	Sabio-Rk
Michaelis constant	R_GALUi	M_g1p_c	0.048		25	7.5	litre**-1 * mole		Sabio-Rk rate law: 20549 from query {'Organism': 'Escherichia coli', 'ECNumber': '2.7.7.9'}	Sabio-Rk
Michaelis constant	R_GALUi	M_utp_c	0.029		25	7.5	litre**-1 * mole		Sabio-Rk rate law: 20550 from query {'Organism': 'Escherichia coli', 'ECNumber': '2.7.7.9'}	Sabio-Rk
Michaelis constant	R_GALUi	M_utp_c	0.058		37	7.8	mM		Organism(Escherichia coli), EC(2.7.7.9)	Brenda
Michaelis constant	R_GALUi	M_utp_c	0.07		37	7.8	litre**-1 * mole		Sabio-Rk rate law: 23929 from query {'Organism': 'Escherichia coli', 'ECNumber': '2.7.7.9'}	Sabio-Rk
Michaelis constant	R_GAPD	M_g3p_c	0.043003				mM	Mutant.	Organism(Escherichia coli), EC(1.2.1.12)	Brenda
Michaelis constant	R_GAPD	M_g3p_c	0.89		25	8.9	litre**-1 * mole	Mutant.	Sabio-Rk rate law: 37154 from query {'Organism': 'Escherichia coli', 'ECNumber': '1.2.1.12'}	Sabio-Rk
Michaelis constant	R_GAPD	M_g3p_c	0.89				mM		Organism(Escherichia coli), EC(1.2.1.12)	Brenda
Michaelis constant	R_GAPD	M_g3p_c	0.89				mM	Mutant.	Organism(Escherichia coli), EC(1.2.1.12)	Brenda
Michaelis constant	R_GAPD	M_g3p_c	1.1		25	8.9	litre**-1 * mole		Sabio-Rk rate law: 37150 from query {'Organism': 'Escherichia coli', 'ECNumber': '1.2.1.12'}	Sabio-Rk
Michaelis constant	R_GAPD	M_g3p_c	1.1		25	8.9	litre**-1 * mole	Mutant.	Sabio-Rk rate law: 37152 from query {'Organism': 'Escherichia coli', 'ECNumber': '1.2.1.12'}	Sabio-Rk
Michaelis constant	R_GAPD	M_nad_c	0.045				mM		Organism(Escherichia coli), EC(1.2.1.12)	Brenda
Michaelis constant	R_GAPD	M_nad_c	0.045				mM	Mutant.	Organism(Escherichia coli), EC(1.2.1.12)	Brenda
Michaelis constant	R_GAPD	M_nad_c	0.9		25	8.9	litre**-1 * mole		Sabio-Rk rate law: 37151 from query {'Organism': 'Escherichia coli', 'ECNumber': '1.2.1.12'}	Sabio-Rk
Michaelis constant	R_GAPD	M_nad_c	0.9		25	8.9	litre**-1 * mole	Mutant.	Sabio-Rk rate law: 37155 from query {'Organism': 'Escherichia coli', 'ECNumber': '1.2.1.12'}	Sabio-Rk
Michaelis constant	R_GAPD	M_pi_c	0.53				mM		Organism(Escherichia coli), EC(1.2.1.12)	Brenda
Michaelis constant	R_GAPD	M_pi_c	0.53				mM	Mutant.	Organism(Escherichia coli), EC(1.2.1.12)	Brenda
Michaelis constant	R_GCALDD	M_gcald_c	0.027				mM		Organism(Escherichia coli), EC(1.2.1.21)	Brenda
Michaelis constant	R_GCALDD	M_gcald_c	0.38		25	9.5	litre**-1 * mole		Sabio-Rk rate law: 27068 from query {'Organism': 'Escherichia coli', 'ECNumber': '1.2.1.21'}	Sabio-Rk
Michaelis constant	R_GCALDD	M_gcald_c	27				mM		Organism(Escherichia coli), EC(1.2.1.21)	Brenda
Michaelis constant	R_GCALDD	M_gcald_c	4.3		22	7.7	litre**-1 * mole		Sabio-Rk rate law: 28913 from query {'Organism': 'Escherichia coli', 'KeggReactionID': 'R01333'}	Sabio-Rk
Michaelis constant	R_GCALDD	M_gcald_c	8.3				mM		Organism(Escherichia coli), EC(1.2.1.21)	Brenda
Michaelis constant	R_GCALDD	M_gcald_c	8.3				mM	Mutant.	Organism(Escherichia coli), EC(1.2.1.21)	Brenda
Michaelis constant	R_GCALDD	M_nad_c	0.28		25	9.5	litre**-1 * mole		Sabio-Rk rate law: 27072 from query {'Organism': 'Escherichia coli', 'ECNumber': '1.2.1.21'}	Sabio-Rk
Michaelis constant	R_GF6PTA	M_f6p_c	0.2				mM		Organism(Escherichia coli), EC(2.6.1.16)	Brenda
Michaelis constant	R_GF6PTA	M_f6p_c	0.23		37	7.2	mM		Organism(Escherichia coli), EC(2.6.1.16)	Brenda
Michaelis constant	R_GF6PTA	M_f6p_c	0.25		37	7.5	mM		Organism(Escherichia coli), EC(2.6.1.16)	Brenda
Michaelis constant	R_GF6PTA	M_f6p_c	0.3		25	7.2	mM		Organism(Escherichia coli), EC(2.6.1.16)	Brenda
Michaelis constant	R_GF6PTA	M_f6p_c	0.36		37	7.5	mM		Organism(Escherichia coli), EC(2.6.1.16)	Brenda
Michaelis constant	R_GF6PTA	M_f6p_c	0.36		37	7.5	mM	Mutant.	Organism(Escherichia coli), EC(2.6.1.16)	Brenda
Michaelis constant	R_GF6PTA	M_f6p_c	2		37	7	mM		Organism(Escherichia coli), EC(2.6.1.16)	Brenda
Michaelis constant	R_GF6PTA	M_f6p_c	2		37	7.5	mM		Organism(Escherichia coli), EC(2.6.1.16)	Brenda
Michaelis constant	R_GF6PTA	M_f6p_c	3.8		37	7.2	mM		Organism(Escherichia coli), EC(2.6.1.16)	Brenda
Michaelis constant	R_GF6PTA	M_gln_DASH_L_c	0.17				mM		Organism(Escherichia coli), EC(2.6.1.16)	Brenda
Michaelis constant	R_GF6PTA	M_gln_DASH_L_c	0.2		37	7.5	mM		Organism(Escherichia coli), EC(2.6.1.16)	Brenda
Michaelis constant	R_GF6PTA	M_gln_DASH_L_c	0.27		37	7.5	mM		Organism(Escherichia coli), EC(2.6.1.16)	Brenda
Michaelis constant	R_GF6PTA	M_gln_DASH_L_c	0.27		37	7.5	mM	Mutant.	Organism(Escherichia coli), EC(2.6.1.16)	Brenda
Michaelis constant	R_GF6PTA	M_gln_DASH_L_c	0.4		37	7.5	mM		Organism(Escherichia coli), EC(2.6.1.16)	Brenda
Michaelis constant	R_GF6PTA	M_gln_DASH_L_c	0.65		37	7	mM		Organism(Escherichia coli), EC(2.6.1.16)	Brenda
Michaelis constant	R_GF6PTA	M_gln_DASH_L_c	14.42		37	7.5	mM	Mutant.	Organism(Escherichia coli), EC(2.6.1.16)	Brenda
Michaelis constant	R_GHMT2r	M_ser_DASH_L_c	0.0726522				mM	Mutant.	Organism(Escherichia coli), EC(2.1.2.1)	Brenda
Michaelis constant	R_GHMT2r	M_ser_DASH_L_c	0.14		20	7.2	mM		Organism(Escherichia coli), EC(2.1.2.1)	Brenda
Michaelis constant	R_GHMT2r	M_ser_DASH_L_c	0.15		20	7.2	mM	Mutant.	Organism(Escherichia coli), EC(2.1.2.1)	Brenda
Michaelis constant	R_GHMT2r	M_ser_DASH_L_c	0.15				mM		Organism(Escherichia coli), EC(2.1.2.1)	Brenda
Michaelis constant	R_GHMT2r	M_ser_DASH_L_c	0.15				mM	Mutant.	Organism(Escherichia coli), EC(2.1.2.1)	Brenda
Michaelis constant	R_GHMT2r	M_ser_DASH_L_c	0.3				mM		Organism(Escherichia coli), EC(2.1.2.1)	Brenda
Michaelis constant	R_GHMT2r	M_ser_DASH_L_c	0.3				mM		Organism(Escherichia coli), EC(2.1.2.1)	Brenda
Michaelis constant	R_GHMT2r	M_ser_DASH_L_c	0.3				mM	Mutant.	Organism(Escherichia coli), EC(2.1.2.1)	Brenda
Michaelis constant	R_GHMT2r	M_thf_c	0.00703		20	7.2	mM		Organism(Escherichia coli), EC(2.1.2.1)	Brenda
Michaelis constant	R_GHMT2r	M_thf_c	0.00703		20	7.2	mM	Mutant.	Organism(Escherichia coli), EC(2.1.2.1)	Brenda
Michaelis constant	R_GHMT2r	M_thf_c	0.015				mM		Organism(Escherichia coli), EC(2.1.2.1)	Brenda
Michaelis constant	R_GHMT2r	M_thf_c	0.015				mM	Mutant.	Organism(Escherichia coli), EC(2.1.2.1)	Brenda
Michaelis constant	R_GHMT2r	M_thf_c	0.08				mM		Organism(Escherichia coli), EC(2.1.2.1)	Brenda
Michaelis constant	R_GHMT2r	M_thf_c	0.08				mM	Mutant.	Organism(Escherichia coli), EC(2.1.2.1)	Brenda
Michaelis constant	R_GHMT2r	M_thf_c	640		20	7.2	mM	Mutant.	Organism(Escherichia coli), EC(2.1.2.1)	Brenda
Michaelis constant	R_GLCATr	M_accoa_c	0.018				mM		Organism(Escherichia coli), EC(2.3.1.79)	Brenda
Michaelis constant	R_GLCATr	M_glc_DASH_D_c	62				mM		Organism(Escherichia coli), EC(2.3.1.79)	Brenda
Michaelis constant	R_GLCP	M_pi_c	0.5				mM		Organism(Escherichia coli), EC(2.4.1.1)	Brenda
Michaelis constant	R_GLCP2	M_pi_c	0.5				mM		Organism(Escherichia coli), EC(2.4.1.1)	Brenda
Michaelis constant	R_GLCRAL	M_5dh4dglc_c	6.5e-05				mM		Organism(Escherichia coli), EC(4.1.2.20)	Brenda
Michaelis constant	R_GLCRD	M_glcr_c	0.06				mM		Organism(Escherichia coli), EC(4.2.1.40)	Brenda
Michaelis constant	R_GLCRD	M_glcr_c	0.8				mM		Organism(Escherichia coli), EC(4.2.1.40)	Brenda
Michaelis constant	R_GLCS1	M_adpglc_c	0.035				mM		Organism(Escherichia coli), EC(2.4.1.21)	Brenda
Michaelis constant	R_GLGC	M_atp_c	0.155		37	8	mM		Organism(Escherichia coli), EC(2.7.7.27)	Brenda
Michaelis constant	R_GLGC	M_atp_c	0.155		37	8	mM	Mutant.	Organism(Escherichia coli), EC(2.7.7.27)	Brenda
Michaelis constant	R_GLGC	M_atp_c	0.162		37	7.6	mM	Mutant.	Organism(Escherichia coli), EC(2.7.7.27)	Brenda
Michaelis constant	R_GLGC	M_atp_c	0.162		37	8	mM		Organism(Escherichia coli), EC(2.7.7.27)	Brenda
Michaelis constant	R_GLGC	M_atp_c	0.162		37	8	mM	Mutant.	Organism(Escherichia coli), EC(2.7.7.27)	Brenda
Michaelis constant	R_GLGC	M_atp_c	0.3		37	8	mM		Organism(Escherichia coli), EC(2.7.7.27)	Brenda
Michaelis constant	R_GLGC	M_atp_c	0.32		37	8	mM		Organism(Escherichia coli), EC(2.7.7.27)	Brenda
Michaelis constant	R_GLGC	M_atp_c	0.32		37	8	mM	Mutant.	Organism(Escherichia coli), EC(2.7.7.27)	Brenda
Michaelis constant	R_GLGC	M_atp_c	0.59		37	8	mM		Organism(Escherichia coli), EC(2.7.7.27)	Brenda
Michaelis constant	R_GLGC	M_atp_c	0.59		37	8	mM	Mutant.	Organism(Escherichia coli), EC(2.7.7.27)	Brenda
Michaelis constant	R_GLGC	M_atp_c	1.2		37	7	mM		Organism(Escherichia coli), EC(2.7.7.27)	Brenda
Michaelis constant	R_GLGC	M_atp_c	1.2		37	8	mM	Mutant.	Organism(Escherichia coli), EC(2.7.7.27)	Brenda
Michaelis constant	R_GLGC	M_atp_c	1.3		37	7	mM		Organism(Escherichia coli), EC(2.7.7.27)	Brenda
Michaelis constant	R_GLGC	M_atp_c	1.3		37	7	mM	Mutant.	Organism(Escherichia coli), EC(2.7.7.27)	Brenda
Michaelis constant	R_GLGC	M_atp_c	1.3		37	8	mM	Mutant.	Organism(Escherichia coli), EC(2.7.7.27)	Brenda
Michaelis constant	R_GLGC	M_atp_c	1.3		37	8	mM	Mutant.	Organism(Escherichia coli), EC(2.7.7.27)	Brenda
Michaelis constant	R_GLGC	M_atp_c	11		37	8	mM		Organism(Escherichia coli), EC(2.7.7.27)	Brenda
Michaelis constant	R_GLGC	M_g1p_c	0.017		37	7.6	mM	Mutant.	Organism(Escherichia coli), EC(2.7.7.27)	Brenda
Michaelis constant	R_GLGC	M_g1p_c	0.017		37	8	mM		Organism(Escherichia coli), EC(2.7.7.27)	Brenda
Michaelis constant	R_GLGC	M_g1p_c	0.04		37	8	mM		Organism(Escherichia coli), EC(2.7.7.27)	Brenda
Michaelis constant	R_GLGC	M_g1p_c	0.04		37	8	mM	Mutant.	Organism(Escherichia coli), EC(2.7.7.27)	Brenda
Michaelis constant	R_GLGC	M_g1p_c	0.2		37	7	mM		Organism(Escherichia coli), EC(2.7.7.27)	Brenda
Michaelis constant	R_GLGC	M_g1p_c	0.2		37	8	mM	Mutant.	Organism(Escherichia coli), EC(2.7.7.27)	Brenda
Michaelis constant	R_GLGC	M_g1p_c	0.21		37	8	mM		Organism(Escherichia coli), EC(2.7.7.27)	Brenda
Michaelis constant	R_GLGC	M_g1p_c	0.21		37	8	mM	Mutant.	Organism(Escherichia coli), EC(2.7.7.27)	Brenda
Michaelis constant	R_GLGC	M_g1p_c	0.25		37	7	mM		Organism(Escherichia coli), EC(2.7.7.27)	Brenda
Michaelis constant	R_GLGC	M_g1p_c	0.25		37	8	mM	Mutant.	Organism(Escherichia coli), EC(2.7.7.27)	Brenda
Michaelis constant	R_GLGC	M_g1p_c	0.25		37	8	mM	Mutant.	Organism(Escherichia coli), EC(2.7.7.27)	Brenda
Michaelis constant	R_GLGC	M_g1p_c	0.39		37	8	mM		Organism(Escherichia coli), EC(2.7.7.27)	Brenda
Michaelis constant	R_GLGC	M_g1p_c	0.39		37	8	mM	Mutant.	Organism(Escherichia coli), EC(2.7.7.27)	Brenda
Michaelis constant	R_GLGC	M_g1p_c	0.39		37	8	mM	Mutant.	Organism(Escherichia coli), EC(2.7.7.27)	Brenda
Michaelis constant	R_GLGC	M_g1p_c	0.45		37	8	mM		Organism(Escherichia coli), EC(2.7.7.27)	Brenda
Michaelis constant	R_GLGC	M_g1p_c	0.45		37	8	mM	Mutant.	Organism(Escherichia coli), EC(2.7.7.27)	Brenda
Michaelis constant	R_GLGC	M_g1p_c	0.45		37	8	mM	Mutant.	Organism(Escherichia coli), EC(2.7.7.27)	Brenda
Michaelis constant	R_GLGC	M_g1p_c	0.92		37	8	mM		Organism(Escherichia coli), EC(2.7.7.27)	Brenda
Michaelis constant	R_GLGC	M_g1p_c	0.92		37	8	mM	Mutant.	Organism(Escherichia coli), EC(2.7.7.27)	Brenda
Michaelis constant	R_GLNS	M_atp_c	0.2				mM		Organism(Escherichia coli), EC(6.3.1.2)	Brenda
Michaelis constant	R_GLNS	M_atp_c	0.2				mM	Mutant.	Organism(Escherichia coli), EC(6.3.1.2)	Brenda
Michaelis constant	R_GLNS	M_glu_DASH_L_c	3.3				mM		Organism(Escherichia coli), EC(6.3.1.2)	Brenda
Michaelis constant	R_GLNS	M_glu_DASH_L_c	3.3				mM	Mutant.	Organism(Escherichia coli), EC(6.3.1.2)	Brenda
Michaelis constant	R_GLNTRS	M_atp_c	0.04				mM		Organism(Escherichia coli), EC(6.1.1.18)	Brenda
Michaelis constant	R_GLNTRS	M_atp_c	0.11		37	7.2	mM		Organism(Escherichia coli), EC(6.1.1.18)	Brenda
Michaelis constant	R_GLNTRS	M_atp_c	0.111		37	7.2	mM	Mutant.	Organism(Escherichia coli), EC(6.1.1.18)	Brenda
Michaelis constant	R_GLNTRS	M_atp_c	0.111				mM		Organism(Escherichia coli), EC(6.1.1.18)	Brenda
Michaelis constant	R_GLNTRS	M_atp_c	0.21		37	7.2	mM	Mutant.	Organism(Escherichia coli), EC(6.1.1.18)	Brenda
Michaelis constant	R_GLNTRS	M_atp_c	0.21				mM		Organism(Escherichia coli), EC(6.1.1.18)	Brenda
Michaelis constant	R_GLNTRS	M_atp_c	2.8		37	7.2	litre**-1 * mole	Mutant.	Sabio-Rk rate law: 16632 from query {'Organism': 'Escherichia coli', 'ECNumber': '6.1.1.18'}	Sabio-Rk
Michaelis constant	R_GLNTRS	M_atp_c	660				mM		Organism(Escherichia coli), EC(6.1.1.18)	Brenda
Michaelis constant	R_GLNTRS	M_gln_DASH_L_c	0.11				mM		Organism(Escherichia coli), EC(6.1.1.18)	Brenda
Michaelis constant	R_GLNTRS	M_gln_DASH_L_c	0.114		37	7.2	mM		Organism(Escherichia coli), EC(6.1.1.18)	Brenda
Michaelis constant	R_GLNTRS	M_gln_DASH_L_c	0.114		37	7.2	mM	Mutant.	Organism(Escherichia coli), EC(6.1.1.18)	Brenda
Michaelis constant	R_GLNTRS	M_gln_DASH_L_c	0.114		37	7.2	litre**-1 * mole		Sabio-Rk rate law: 16619 from query {'Organism': 'Escherichia coli', 'ECNumber': '6.1.1.18'}	Sabio-Rk
Michaelis constant	R_GLNTRS	M_gln_DASH_L_c	0.114		37	7.2	litre**-1 * mole	Mutant.	Sabio-Rk rate law: 16620 from query {'Organism': 'Escherichia coli', 'ECNumber': '6.1.1.18'}	Sabio-Rk
Michaelis constant	R_GLNTRS	M_gln_DASH_L_c	0.15				mM		Organism(Escherichia coli), EC(6.1.1.18)	Brenda
Michaelis constant	R_GLNTRS	M_gln_DASH_L_c	0.19		37	7.2	mM		Organism(Escherichia coli), EC(6.1.1.18)	Brenda
Michaelis constant	R_GLNTRS	M_gln_DASH_L_c	0.19				mM		Organism(Escherichia coli), EC(6.1.1.18)	Brenda
Michaelis constant	R_GLNTRS	M_gln_DASH_L_c	0.19				mM	Mutant.	Organism(Escherichia coli), EC(6.1.1.18)	Brenda
Michaelis constant	R_GLNTRS	M_gln_DASH_L_c	0.26		22	7.5	mM		Organism(Escherichia coli), EC(6.1.1.18)	Brenda
Michaelis constant	R_GLNTRS	M_gln_DASH_L_c	0.26		37	7.2	mM	Mutant.	Organism(Escherichia coli), EC(6.1.1.18)	Brenda
Michaelis constant	R_GLNTRS	M_gln_DASH_L_c	0.26				mM		Organism(Escherichia coli), EC(6.1.1.18)	Brenda
Michaelis constant	R_GLNTRS	M_gln_DASH_L_c	0.26				mM	Mutant.	Organism(Escherichia coli), EC(6.1.1.18)	Brenda
Michaelis constant	R_GLNTRS	M_gln_DASH_L_c	10.4		37	7.2	mM	Mutant.	Organism(Escherichia coli), EC(6.1.1.18)	Brenda
Michaelis constant	R_GLNTRS	M_gln_DASH_L_c	10.4				mM		Organism(Escherichia coli), EC(6.1.1.18)	Brenda
Michaelis constant	R_GLNTRS	M_gln_DASH_L_c	10.4				mM	Mutant.	Organism(Escherichia coli), EC(6.1.1.18)	Brenda
Michaelis constant	R_GLNTRS	M_gln_DASH_L_c	2.8		37	7.2	mM	Mutant.	Organism(Escherichia coli), EC(6.1.1.18)	Brenda
Michaelis constant	R_GLU5K	M_atp_c	0.4		37	7	mM		Organism(Escherichia coli), EC(2.7.2.11)	Brenda
Michaelis constant	R_GLU5K	M_atp_c	0.5		37	7	mM		Organism(Escherichia coli), EC(2.7.2.11)	Brenda
Michaelis constant	R_GLU5K	M_atp_c	0.5				mM	Mutant.	Organism(Escherichia coli), EC(2.7.2.11)	Brenda
Michaelis constant	R_GLU5K	M_atp_c	2				mM		Organism(Escherichia coli), EC(2.7.2.11)	Brenda
Michaelis constant	R_GLU5K	M_atp_c	2				mM	Mutant.	Organism(Escherichia coli), EC(2.7.2.11)	Brenda
Michaelis constant	R_GLU5K	M_atp_c	3				litre**-1 * mole		Sabio-Rk rate law: 6279 from query {'Organism': 'Escherichia coli', 'ECNumber': '2.7.2.11'}	Sabio-Rk
Michaelis constant	R_GLUCYS	M_atp_c	0.00014		25	8	mM		Organism(Escherichia coli), EC(6.3.2.2)	Brenda
Michaelis constant	R_GLUCYS	M_atp_c	0.00014		25	8	mM	Mutant.	Organism(Escherichia coli), EC(6.3.2.2)	Brenda
Michaelis constant	R_GLUCYS	M_atp_c	0.00046		25	8	mM		Organism(Escherichia coli), EC(6.3.2.2)	Brenda
Michaelis constant	R_GLUCYS	M_atp_c	0.00046		25	8	mM	Mutant.	Organism(Escherichia coli), EC(6.3.2.2)	Brenda
Michaelis constant	R_GLUCYS	M_atp_c	0.01				mM		Organism(Escherichia coli), EC(6.3.2.2)	Brenda
Michaelis constant	R_GLUCYS	M_atp_c	0.1				mM		Organism(Escherichia coli), EC(6.3.2.2)	Brenda
Michaelis constant	R_GLUCYS	M_atp_c	316989		25	8	mM	Mutant.	Organism(Escherichia coli), EC(6.3.2.2)	Brenda
Michaelis constant	R_GLUCYS	M_cys_DASH_L_c	0.045		37	8.2	litre**-1 * mole		Sabio-Rk rate law: 4787 from query {'Organism': 'Escherichia coli', 'ECNumber': '6.3.2.2'}	Sabio-Rk
Michaelis constant	R_GLUCYS	M_cys_DASH_L_c	0.09				mM		Organism(Escherichia coli), EC(6.3.2.2)	Brenda
Michaelis constant	R_GLUCYS	M_cys_DASH_L_c	0.09				mM		Organism(Escherichia coli), EC(6.3.2.2)	Brenda
Michaelis constant	R_GLUCYS	M_cys_DASH_L_c	0.1		37	8.2	litre**-1 * mole		Sabio-Rk rate law: 4779 from query {'Organism': 'Escherichia coli', 'ECNumber': '6.3.2.2'}	Sabio-Rk
Michaelis constant	R_GLUCYS	M_cys_DASH_L_c	0.1				mM		Organism(Escherichia coli), EC(6.3.2.2)	Brenda
Michaelis constant	R_GLUCYS	M_cys_DASH_L_c	0.1				mM		Organism(Escherichia coli), EC(6.3.2.2)	Brenda
Michaelis constant	R_GLUCYS	M_cys_DASH_L_c	0.2				mM		Organism(Escherichia coli), EC(6.3.2.2)	Brenda
Michaelis constant	R_GLUCYS	M_cys_DASH_L_c	0.2				mM		Organism(Escherichia coli), EC(6.3.2.2)	Brenda
Michaelis constant	R_GLUCYS	M_cys_DASH_L_c	46.9		25	8	mM	Mutant.	Organism(Escherichia coli), EC(6.3.2.2)	Brenda
Michaelis constant	R_GLUCYS	M_glu_DASH_L_c	0.0039		25	8	mM		Organism(Escherichia coli), EC(6.3.2.2)	Brenda
Michaelis constant	R_GLUCYS	M_glu_DASH_L_c	0.0039		25	8	mM	Mutant.	Organism(Escherichia coli), EC(6.3.2.2)	Brenda
Michaelis constant	R_GLUCYS	M_glu_DASH_L_c	0.0051		25	8	mM		Organism(Escherichia coli), EC(6.3.2.2)	Brenda
Michaelis constant	R_GLUCYS	M_glu_DASH_L_c	0.0051		25	8	mM	Mutant.	Organism(Escherichia coli), EC(6.3.2.2)	Brenda
Michaelis constant	R_GLUCYS	M_glu_DASH_L_c	0.045		25	8	mM	Mutant.	Organism(Escherichia coli), EC(6.3.2.2)	Brenda
Michaelis constant	R_GLUCYS	M_glu_DASH_L_c	0.32		37	8.2	litre**-1 * mole		Sabio-Rk rate law: 4782 from query {'Organism': 'Escherichia coli', 'ECNumber': '6.3.2.2'}	Sabio-Rk
Michaelis constant	R_GLUCYS	M_glu_DASH_L_c	0.5				mM		Organism(Escherichia coli), EC(6.3.2.2)	Brenda
Michaelis constant	R_GLUCYS	M_glu_DASH_L_c	0.5				mM		Organism(Escherichia coli), EC(6.3.2.2)	Brenda
Michaelis constant	R_GLUCYS	M_glu_DASH_L_c	0.7				mM		Organism(Escherichia coli), EC(6.3.2.2)	Brenda
Michaelis constant	R_GLUCYS	M_glu_DASH_L_c	0.7				mM		Organism(Escherichia coli), EC(6.3.2.2)	Brenda
Michaelis constant	R_GLUCYS	M_glu_DASH_L_c	1.7				mM		Organism(Escherichia coli), EC(6.3.2.2)	Brenda
Michaelis constant	R_GLUCYS	M_glu_DASH_L_c	1.7				mM		Organism(Escherichia coli), EC(6.3.2.2)	Brenda
Michaelis constant	R_GLUCYS	M_glu_DASH_L_c	1.9		37	8.2	litre**-1 * mole		Sabio-Rk rate law: 4774 from query {'Organism': 'Escherichia coli', 'ECNumber': '6.3.2.2'}	Sabio-Rk
Michaelis constant	R_GLUDC	M_glu_DASH_L_c	0.5		37	4.6	mM	Mutant.	Organism(Escherichia coli), EC(4.1.1.15)	Brenda
Michaelis constant	R_GLUDC	M_glu_DASH_L_c	0.5			4.6	mM		Organism(Escherichia coli), EC(4.1.1.15)	Brenda
Michaelis constant	R_GLUDC	M_glu_DASH_L_c	2.32		37	4.6	mM		Organism(Escherichia coli), EC(4.1.1.15)	Brenda
Michaelis constant	R_GLUDC	M_glu_DASH_L_c	20.31		37	4.6	mM		Organism(Escherichia coli), EC(4.1.1.15)	Brenda
Michaelis constant	R_GLUDC	M_glu_DASH_L_c	20.31		37	4.6	mM	Mutant.	Organism(Escherichia coli), EC(4.1.1.15)	Brenda
Michaelis constant	R_GLUDy	M_glu_DASH_L_c	1.3				mM		Organism(Escherichia coli), EC(1.4.1.4)	Brenda
Michaelis constant	R_GLUDy	M_glu_DASH_L_c	1349		25	8	mM		Organism(Escherichia coli), EC(1.4.1.4)	Brenda
Michaelis constant	R_GLUDy	M_glu_DASH_L_c	2.2				mM		Organism(Escherichia coli), EC(1.4.1.4)	Brenda
Michaelis constant	R_GLUDy	M_glu_DASH_L_c	2.3		25	8	mM		Organism(Escherichia coli), EC(1.4.1.4)	Brenda
Michaelis constant	R_GLUDy	M_glu_DASH_L_c	2.3		25		mM		Organism(Escherichia coli), EC(1.4.1.4)	Brenda
Michaelis constant	R_GLUDy	M_glu_DASH_L_c	2.3				mM		Organism(Escherichia coli), EC(1.4.1.4)	Brenda
Michaelis constant	R_GLUDy	M_nadp_c	0.018		25	8	mM		Organism(Escherichia coli), EC(1.4.1.4)	Brenda
Michaelis constant	R_GLUDy	M_nadp_c	0.0184			8	mM		Organism(Escherichia coli), EC(1.4.1.4)	Brenda
Michaelis constant	R_GLUDy	M_nadp_c	0.0184			8	mM	Mutant.	Organism(Escherichia coli), EC(1.4.1.4)	Brenda
Michaelis constant	R_GLUDy	M_nadp_c	0.042				mM		Organism(Escherichia coli), EC(1.4.1.4)	Brenda
Michaelis constant	R_GLUDy	M_nadp_c	0.045			8	mM	Mutant.	Organism(Escherichia coli), EC(1.4.1.4)	Brenda
Michaelis constant	R_GLUDy	M_nadp_c	0.045				mM		Organism(Escherichia coli), EC(1.4.1.4)	Brenda
Michaelis constant	R_GLUDy	M_nadp_c	0.11			8	mM	Mutant.	Organism(Escherichia coli), EC(1.4.1.4)	Brenda
Michaelis constant	R_GLUDy	M_nadp_c	0.11				mM		Organism(Escherichia coli), EC(1.4.1.4)	Brenda
Michaelis constant	R_GLUDy	M_nadp_c	0.163		25	8	mM		Organism(Escherichia coli), EC(1.4.1.4)	Brenda
Michaelis constant	R_GLUDy	M_nadp_c	0.163			8	mM	Mutant.	Organism(Escherichia coli), EC(1.4.1.4)	Brenda
Michaelis constant	R_GLUDy	M_nadp_c	18.4		25		mM		Organism(Escherichia coli), EC(1.4.1.4)	Brenda
Michaelis constant	R_GLUDy	M_nadp_c	18.4			8	mM	Mutant.	Organism(Escherichia coli), EC(1.4.1.4)	Brenda
Michaelis constant	R_GLUN	M_gln_DASH_L_c	0.327		37	8	litre**-1 * mole		Sabio-Rk rate law: 2629 from query {'Organism': 'Escherichia coli', 'KeggReactionID': 'R00256'}	Sabio-Rk
Michaelis constant	R_GLUN	M_gln_DASH_L_c	0.327		37	8	litre**-1 * mole	Mutant.	Sabio-Rk rate law: 2630 from query {'Organism': 'Escherichia coli', 'KeggReactionID': 'R00256'}	Sabio-Rk
Michaelis constant	R_GLUN	M_gln_DASH_L_c	0.42				mM		Organism(Escherichia coli), EC(3.5.1.2)	Brenda
Michaelis constant	R_GLUN	M_gln_DASH_L_c	193		37	8	litre**-1 * mole		Sabio-Rk rate law: 18669 from query {'Organism': 'Escherichia coli', 'KeggReactionID': 'R00256'}	Sabio-Rk
Michaelis constant	R_GLUN	M_gln_DASH_L_c	193		37	8	litre**-1 * mole	Mutant.	Sabio-Rk rate law: 18680 from query {'Organism': 'Escherichia coli', 'KeggReactionID': 'R00256'}	Sabio-Rk
Michaelis constant	R_GLUN	M_gln_DASH_L_c	30.6				mM		Organism(Escherichia coli), EC(3.5.1.2)	Brenda
Michaelis constant	R_GLUN	M_gln_DASH_L_c	3500000		25	7	litre**-1 * mole		Sabio-Rk rate law: 13070 from query {'Organism': 'Escherichia coli', 'ECNumber': '3.5.1.2'}	Sabio-Rk
Michaelis constant	R_GLUN	M_gln_DASH_L_c	3500000		25	7	litre**-1 * mole	Mutant.	Sabio-Rk rate law: 13072 from query {'Organism': 'Escherichia coli', 'ECNumber': '3.5.1.2'}	Sabio-Rk
Michaelis constant	R_GLUN	M_gln_DASH_L_c	7.3				mM		Organism(Escherichia coli), EC(3.5.1.2)	Brenda
Michaelis constant	R_GLUN	M_gln_DASH_L_c	7.3				mM	Mutant.	Organism(Escherichia coli), EC(3.5.1.2)	Brenda
Michaelis constant	R_GLUNpp	M_gln_DASH_L_p	0.327		37	8	litre**-1 * mole		Sabio-Rk rate law: 2629 from query {'Organism': 'Escherichia coli', 'KeggReactionID': 'R00256'}	Sabio-Rk
Michaelis constant	R_GLUNpp	M_gln_DASH_L_p	0.327		37	8	litre**-1 * mole	Mutant.	Sabio-Rk rate law: 2630 from query {'Organism': 'Escherichia coli', 'KeggReactionID': 'R00256'}	Sabio-Rk
Michaelis constant	R_GLUNpp	M_gln_DASH_L_p	0.42				mM		Organism(Escherichia coli), EC(3.5.1.2)	Brenda
Michaelis constant	R_GLUNpp	M_gln_DASH_L_p	193		37	8	litre**-1 * mole		Sabio-Rk rate law: 18669 from query {'Organism': 'Escherichia coli', 'KeggReactionID': 'R00256'}	Sabio-Rk
Michaelis constant	R_GLUNpp	M_gln_DASH_L_p	193		37	8	litre**-1 * mole	Mutant.	Sabio-Rk rate law: 18680 from query {'Organism': 'Escherichia coli', 'KeggReactionID': 'R00256'}	Sabio-Rk
Michaelis constant	R_GLUNpp	M_gln_DASH_L_p	30.6				mM		Organism(Escherichia coli), EC(3.5.1.2)	Brenda
Michaelis constant	R_GLUNpp	M_gln_DASH_L_p	3500000		25	7	litre**-1 * mole		Sabio-Rk rate law: 13070 from query {'Organism': 'Escherichia coli', 'ECNumber': '3.5.1.2'}	Sabio-Rk
Michaelis constant	R_GLUNpp	M_gln_DASH_L_p	3500000		25	7	litre**-1 * mole	Mutant.	Sabio-Rk rate law: 13072 from query {'Organism': 'Escherichia coli', 'ECNumber': '3.5.1.2'}	Sabio-Rk
Michaelis constant	R_GLUNpp	M_gln_DASH_L_p	7.3				mM		Organism(Escherichia coli), EC(3.5.1.2)	Brenda
Michaelis constant	R_GLUNpp	M_gln_DASH_L_p	7.3				mM	Mutant.	Organism(Escherichia coli), EC(3.5.1.2)	Brenda
Michaelis constant	R_GLUPRT	M_gln_DASH_L_c	1.7				mM		Organism(Escherichia coli), EC(2.4.2.14)	Brenda
Michaelis constant	R_GLUPRT	M_gln_DASH_L_c	1.72		37	8	litre**-1 * mole		Sabio-Rk rate law: 18668 from query {'Organism': 'Escherichia coli', 'ECNumber': '2.4.2.14'}	Sabio-Rk
Michaelis constant	R_GLUPRT	M_gln_DASH_L_c	1.72				mM		Organism(Escherichia coli), EC(2.4.2.14)	Brenda
Michaelis constant	R_GLUPRT	M_gln_DASH_L_c	193		37	8	litre**-1 * mole		Sabio-Rk rate law: 18669 from query {'Organism': 'Escherichia coli', 'ECNumber': '2.4.2.14'}	Sabio-Rk
Michaelis constant	R_GLUPRT	M_gln_DASH_L_c	193		37	8	litre**-1 * mole	Mutant.	Sabio-Rk rate law: 18674 from query {'Organism': 'Escherichia coli', 'ECNumber': '2.4.2.14'}	Sabio-Rk
Michaelis constant	R_GLUPRT	M_gln_DASH_L_c	193				mM		Organism(Escherichia coli), EC(2.4.2.14)	Brenda
Michaelis constant	R_GLUPRT	M_gln_DASH_L_c	193				mM	Mutant.	Organism(Escherichia coli), EC(2.4.2.14)	Brenda
Michaelis constant	R_GLUPRT	M_gln_DASH_L_c	2.1		37	8	litre**-1 * mole		Sabio-Rk rate law: 18670 from query {'Organism': 'Escherichia coli', 'ECNumber': '2.4.2.14'}	Sabio-Rk
Michaelis constant	R_GLUPRT	M_gln_DASH_L_c	2.1		37	8	litre**-1 * mole	Mutant.	Sabio-Rk rate law: 18687 from query {'Organism': 'Escherichia coli', 'ECNumber': '2.4.2.14'}	Sabio-Rk
Michaelis constant	R_GLUPRT	M_gln_DASH_L_c	2.1				mM		Organism(Escherichia coli), EC(2.4.2.14)	Brenda
Michaelis constant	R_GLUPRT	M_gln_DASH_L_c	2.1				mM	Mutant.	Organism(Escherichia coli), EC(2.4.2.14)	Brenda
Michaelis constant	R_GLUPRT	M_gln_DASH_L_c	2.61199e-10				mM	Mutant.	Organism(Escherichia coli), EC(2.4.2.14)	Brenda
Michaelis constant	R_GLUPRT	M_gln_DASH_L_c	2.64		37	8	litre**-1 * mole		Sabio-Rk rate law: 18672 from query {'Organism': 'Escherichia coli', 'ECNumber': '2.4.2.14'}	Sabio-Rk
Michaelis constant	R_GLUPRT	M_gln_DASH_L_c	2.64		37	8	litre**-1 * mole	Mutant.	Sabio-Rk rate law: 18674 from query {'Organism': 'Escherichia coli', 'KeggReactionID': 'R01072'}	Sabio-Rk
Michaelis constant	R_GLUPRT	M_gln_DASH_L_c	7.34				mM		Organism(Escherichia coli), EC(2.4.2.14)	Brenda
Michaelis constant	R_GLUPRT	M_gln_DASH_L_c	7.34				mM	Mutant.	Organism(Escherichia coli), EC(2.4.2.14)	Brenda
Michaelis constant	R_GLUPRT	M_prpp_c	0.053		37	8	litre**-1 * mole		Sabio-Rk rate law: 18710 from query {'Organism': 'Escherichia coli', 'ECNumber': '2.4.2.14'}	Sabio-Rk
Michaelis constant	R_GLUPRT	M_prpp_c	0.053		37	8	litre**-1 * mole	Mutant.	Sabio-Rk rate law: 18711 from query {'Organism': 'Escherichia coli', 'ECNumber': '2.4.2.14'}	Sabio-Rk
Michaelis constant	R_GLUPRT	M_prpp_c	0.053				mM		Organism(Escherichia coli), EC(2.4.2.14)	Brenda
Michaelis constant	R_GLUPRT	M_prpp_c	0.067				mM		Organism(Escherichia coli), EC(2.4.2.14)	Brenda
Michaelis constant	R_GLUPRT	M_prpp_c	2.1				mM	Mutant.	Organism(Escherichia coli), EC(2.4.2.14)	Brenda
Michaelis constant	R_GLUR	M_glu_DASH_D_c	18.9				mM		Organism(Escherichia coli), EC(5.1.1.3)	Brenda
Michaelis constant	R_GLUR	M_glu_DASH_D_c	2.1			8	litre**-1 * mole		Sabio-Rk rate law: 35705 from query {'Organism': 'Escherichia coli', 'ECNumber': '5.1.1.3'}	Sabio-Rk
Michaelis constant	R_GLUR	M_glu_DASH_D_c	2.1				mM		Organism(Escherichia coli), EC(5.1.1.3)	Brenda
Michaelis constant	R_GLUR	M_glu_DASH_D_c	4.2				mM		Organism(Escherichia coli), EC(5.1.1.3)	Brenda
Michaelis constant	R_GLUSy	M_akg_c	0.0047				mM		Organism(Escherichia coli), EC(1.4.1.13)	Brenda
Michaelis constant	R_GLUSy	M_akg_c	0.0073				mM		Organism(Escherichia coli), EC(1.4.1.13)	Brenda
Michaelis constant	R_GLUSy	M_akg_c	0.24				mM		Organism(Escherichia coli), EC(1.4.1.13)	Brenda
Michaelis constant	R_GLUSy	M_gln_DASH_L_c	0.25				mM		Organism(Escherichia coli), EC(1.4.1.13)	Brenda
Michaelis constant	R_GLUTRS	M_atp_c	0.00011		37	7.2	litre**-1 * mole		Sabio-Rk rate law: 38981 from query {'Organism': 'Escherichia coli', 'ECNumber': '6.1.1.17'}	Sabio-Rk
Michaelis constant	R_GLUTRS	M_atp_c	0.00021		37	7.2	litre**-1 * mole		Sabio-Rk rate law: 38990 from query {'Organism': 'Escherichia coli', 'ECNumber': '6.1.1.17'}	Sabio-Rk
Michaelis constant	R_GLUTRS	M_atp_c	0.00035		37	7.2	litre**-1 * mole		Sabio-Rk rate law: 38987 from query {'Organism': 'Escherichia coli', 'ECNumber': '6.1.1.17'}	Sabio-Rk
Michaelis constant	R_GLUTRS	M_atp_c	0.06			7.2	litre**-1 * mole		Sabio-Rk rate law: 47361 from query {'Organism': 'Escherichia coli', 'ECNumber': '6.1.1.17'}	Sabio-Rk
Michaelis constant	R_GLUTRS	M_atp_c	0.1				mM		Organism(Escherichia coli), EC(6.1.1.17)	Brenda
Michaelis constant	R_GLUTRS	M_atp_c	0.17				mM		Organism(Escherichia coli), EC(6.1.1.17)	Brenda
Michaelis constant	R_GLUTRS	M_atp_c	0.18				mM		Organism(Escherichia coli), EC(6.1.1.17)	Brenda
Michaelis constant	R_GLUTRS	M_atp_c	0.2				mM		Organism(Escherichia coli), EC(6.1.1.17)	Brenda
Michaelis constant	R_GLUTRS	M_atp_c	0.25				mM		Organism(Escherichia coli), EC(6.1.1.17)	Brenda
Michaelis constant	R_GLUTRS	M_atp_c	0.32				mM		Organism(Escherichia coli), EC(6.1.1.17)	Brenda
Michaelis constant	R_GLUTRS	M_atp_c	7e-05		37	7.2	litre**-1 * mole		Sabio-Rk rate law: 38993 from query {'Organism': 'Escherichia coli', 'ECNumber': '6.1.1.17'}	Sabio-Rk
Michaelis constant	R_GLUTRS	M_atp_c	8e-05		37	7.2	litre**-1 * mole		Sabio-Rk rate law: 38984 from query {'Organism': 'Escherichia coli', 'ECNumber': '6.1.1.17'}	Sabio-Rk
Michaelis constant	R_GLUTRS	M_glu_DASH_L_c	0.00023		37	7.2	litre**-1 * mole		Sabio-Rk rate law: 38991 from query {'Organism': 'Escherichia coli', 'ECNumber': '6.1.1.17'}	Sabio-Rk
Michaelis constant	R_GLUTRS	M_glu_DASH_L_c	0.00048		37	7.2	litre**-1 * mole		Sabio-Rk rate law: 38994 from query {'Organism': 'Escherichia coli', 'ECNumber': '6.1.1.17'}	Sabio-Rk
Michaelis constant	R_GLUTRS	M_glu_DASH_L_c	0.027				mM		Organism(Escherichia coli), EC(6.1.1.17)	Brenda
Michaelis constant	R_GLUTRS	M_glu_DASH_L_c	0.03			7.2	litre**-1 * mole		Sabio-Rk rate law: 47358 from query {'Organism': 'Escherichia coli', 'ECNumber': '6.1.1.17'}	Sabio-Rk
Michaelis constant	R_GLUTRS	M_glu_DASH_L_c	0.05				mM		Organism(Escherichia coli), EC(6.1.1.17)	Brenda
Michaelis constant	R_GLUTRS	M_glu_DASH_L_c	0.086				mM		Organism(Escherichia coli), EC(6.1.1.17)	Brenda
Michaelis constant	R_GLUTRS	M_glu_DASH_L_c	3				mM		Organism(Escherichia coli), EC(6.1.1.17)	Brenda
Michaelis constant	R_GLUTRS	M_glu_DASH_L_c	3.4e-05		37	7.2	litre**-1 * mole		Sabio-Rk rate law: 38988 from query {'Organism': 'Escherichia coli', 'ECNumber': '6.1.1.17'}	Sabio-Rk
Michaelis constant	R_GLUTRS	M_glu_DASH_L_c	5.6e-05		37	7.2	litre**-1 * mole		Sabio-Rk rate law: 38985 from query {'Organism': 'Escherichia coli', 'ECNumber': '6.1.1.17'}	Sabio-Rk
Michaelis constant	R_GLUTRS	M_glu_DASH_L_c	9.6e-05		37	7.2	litre**-1 * mole		Sabio-Rk rate law: 38982 from query {'Organism': 'Escherichia coli', 'ECNumber': '6.1.1.17'}	Sabio-Rk
Michaelis constant	R_GLYAT	M_accoa_c	0.059				mM		Organism(Escherichia coli), EC(2.3.1.29)	Brenda
Michaelis constant	R_GLYAT	M_gly_c	12				mM		Organism(Escherichia coli), EC(2.3.1.29)	Brenda
Michaelis constant	R_GLYCDx	M_glyc_c	1.4		30	10	litre**-1 * mole		Sabio-Rk rate law: 36082 from query {'Organism': 'Escherichia coli', 'ECNumber': '1.1.1.6'}	Sabio-Rk
Michaelis constant	R_GLYCDx	M_glyc_c	47		30	10.3	mM		Organism(Escherichia coli), EC(1.1.1.6)	Brenda
Michaelis constant	R_GLYCDx	M_glyc_c	56		25	7	litre**-1 * mole		Sabio-Rk rate law: 26909 from query {'Organism': 'Escherichia coli', 'ECNumber': '1.1.1.6'}	Sabio-Rk
Michaelis constant	R_GLYCDx	M_glyc_c	76		30	10.3	mM		Organism(Escherichia coli), EC(1.1.1.6)	Brenda
Michaelis constant	R_GLYCDx	M_glyc_c	81		30	10.3	mM		Organism(Escherichia coli), EC(1.1.1.6)	Brenda
Michaelis constant	R_GLYCDx	M_nad_c	0.0165		30	9.5	mM		Organism(Escherichia coli), EC(1.1.1.6)	Brenda
Michaelis constant	R_GLYCDx	M_nad_c	0.0165		30	9.5	mM	Mutant.	Organism(Escherichia coli), EC(1.1.1.6)	Brenda
Michaelis constant	R_GLYCDx	M_nad_c	0.81		30	10.3	mM		Organism(Escherichia coli), EC(1.1.1.6)	Brenda
Michaelis constant	R_GLYCDx	M_nad_c	1		30	10.3	mM		Organism(Escherichia coli), EC(1.1.1.6)	Brenda
Michaelis constant	R_GLYCDx	M_nad_c	3.2		30	10.3	mM		Organism(Escherichia coli), EC(1.1.1.6)	Brenda
Michaelis constant	R_GLYCTO2	M_glyclt_c	0.04				mM		Organism(Escherichia coli), EC(1.1.99.14)	Brenda
Michaelis constant	R_GLYCTO3	M_glyclt_c	0.04				mM		Organism(Escherichia coli), EC(1.1.99.14)	Brenda
Michaelis constant	R_GLYCTO4	M_glyclt_c	0.04				mM		Organism(Escherichia coli), EC(1.1.99.14)	Brenda
Michaelis constant	R_GLYK	M_atp_c	0.0078		25	7	mM		Organism(Escherichia coli), EC(2.7.1.30)	Brenda
Michaelis constant	R_GLYK	M_atp_c	0.0078		25	7	mM	Mutant.	Organism(Escherichia coli), EC(2.7.1.30)	Brenda
Michaelis constant	R_GLYK	M_atp_c	540.758		25	7	mM	Mutant.	Organism(Escherichia coli), EC(2.7.1.30)	Brenda
Michaelis constant	R_GLYOX	M_lgt_DASH_S_c	0.184		25	7.1	litre**-1 * mole		Sabio-Rk rate law: 41727 from query {'Organism': 'Escherichia coli', 'ECNumber': '3.1.2.6'}	Sabio-Rk
Michaelis constant	R_GLYOX3	M_mthgxl_c	0.184			7.5	mM	Mutant.	Organism(Escherichia coli), EC(4.2.1.130)	Brenda
Michaelis constant	R_GLYOX3	M_mthgxl_c	1.43			7.5	mM		Organism(Escherichia coli), EC(4.2.1.130)	Brenda
Michaelis constant	R_GLYOX3	M_mthgxl_c	156.9		37	7.5	mM		Organism(Escherichia coli), EC(4.2.1.130)	Brenda
Michaelis constant	R_GLYTRS	M_atp_c	0.014				mM		Organism(Escherichia coli), EC(6.1.1.14)	Brenda
Michaelis constant	R_GLYTRS	M_atp_c	0.04				mM		Organism(Escherichia coli), EC(6.1.1.14)	Brenda
Michaelis constant	R_GLYTRS	M_atp_c	0.042				mM		Organism(Escherichia coli), EC(6.1.1.14)	Brenda
Michaelis constant	R_GLYTRS	M_gly_c	0.03				mM		Organism(Escherichia coli), EC(6.1.1.14)	Brenda
Michaelis constant	R_GLYTRS	M_gly_c	0.14				mM		Organism(Escherichia coli), EC(6.1.1.14)	Brenda
Michaelis constant	R_GLYTRS	M_gly_c	0.16				mM		Organism(Escherichia coli), EC(6.1.1.14)	Brenda
Michaelis constant	R_GMPR	M_gmp_c	0.0055		25	7.8	mM		Organism(Escherichia coli), EC(1.7.1.7)	Brenda
Michaelis constant	R_GMPR	M_gmp_c	0.096				mM		Organism(Escherichia coli), EC(1.7.1.7)	Brenda
Michaelis constant	R_GMPS2	M_atp_c	0.104		40	8	mM		Organism(Escherichia coli), EC(6.3.5.2)	Brenda
Michaelis constant	R_GMPS2	M_atp_c	0.181		40	8	mM		Organism(Escherichia coli), EC(6.3.5.2)	Brenda
Michaelis constant	R_GMPS2	M_atp_c	0.2		40	8	mM		Organism(Escherichia coli), EC(6.3.5.2)	Brenda
Michaelis constant	R_GMPS2	M_atp_c	0.53				mM		Organism(Escherichia coli), EC(6.3.5.2)	Brenda
Michaelis constant	R_GMPS2	M_xmp_c	0.029				mM		Organism(Escherichia coli), EC(6.3.5.2)	Brenda
Michaelis constant	R_GMPS2	M_xmp_c	0.041		40	8	mM		Organism(Escherichia coli), EC(6.3.5.2)	Brenda
Michaelis constant	R_GMPS2	M_xmp_c	0.058				mM		Organism(Escherichia coli), EC(6.3.5.2)	Brenda
Michaelis constant	R_GMPS2	M_xmp_c	0.096		40	8	mM		Organism(Escherichia coli), EC(6.3.5.2)	Brenda
Michaelis constant	R_GMPS2	M_xmp_c	0.166		40	8	mM		Organism(Escherichia coli), EC(6.3.5.2)	Brenda
Michaelis constant	R_GND	M_6pgc_c	0.093		25	8	mM		Organism(Escherichia coli), EC(1.1.1.44)	Brenda
Michaelis constant	R_GND	M_nadp_c	0.049		25	8	mM		Organism(Escherichia coli), EC(1.1.1.44)	Brenda
Michaelis constant	R_GNK	M_atp_c	0.045				mM		Organism(Escherichia coli), EC(2.7.1.12)	Brenda
Michaelis constant	R_GNK	M_atp_c	0.123		25		mM		Organism(Escherichia coli), EC(2.7.1.12)	Brenda
Michaelis constant	R_GNK	M_glcn_c	0.02				mM		Organism(Escherichia coli), EC(2.7.1.12)	Brenda
Michaelis constant	R_GNK	M_glcn_c	0.042		25		mM		Organism(Escherichia coli), EC(2.7.1.12)	Brenda
Michaelis constant	R_GNK	M_glcn_c	0.212		25		mM		Organism(Escherichia coli), EC(2.7.1.12)	Brenda
Michaelis constant	R_GPDDA1	M_g3pc_c	0.2		25	9	mM		Organism(Escherichia coli), EC(3.1.4.46)	Brenda
Michaelis constant	R_GPDDA1	M_g3pc_c	0.2		25	9	litre**-1 * mole		Sabio-Rk rate law: 46017 from query {'Organism': 'Escherichia coli', 'ECNumber': '3.1.4.46'}	Sabio-Rk
Michaelis constant	R_GPDDA1	M_g3pc_c	2		35	7.4	mM		Organism(Escherichia coli), EC(3.1.4.46)	Brenda
Michaelis constant	R_GPDDA1pp	M_g3pc_p	0.2		25	9	mM		Organism(Escherichia coli), EC(3.1.4.46)	Brenda
Michaelis constant	R_GPDDA1pp	M_g3pc_p	0.2		25	9	litre**-1 * mole		Sabio-Rk rate law: 46017 from query {'Organism': 'Escherichia coli', 'ECNumber': '3.1.4.46'}	Sabio-Rk
Michaelis constant	R_GPDDA1pp	M_g3pc_p	2		35	7.4	mM		Organism(Escherichia coli), EC(3.1.4.46)	Brenda
Michaelis constant	R_GPDDA2	M_g3pe_c	0.2		25	9	litre**-1 * mole		Sabio-Rk rate law: 46016 from query {'Organism': 'Escherichia coli', 'ECNumber': '3.1.4.46'}	Sabio-Rk
Michaelis constant	R_GPDDA2pp	M_g3pe_p	0.2		25	9	litre**-1 * mole		Sabio-Rk rate law: 46016 from query {'Organism': 'Escherichia coli', 'ECNumber': '3.1.4.46'}	Sabio-Rk
Michaelis constant	R_GPDDA3	M_g3ps_c	0.66		35	7.4	mM		Organism(Escherichia coli), EC(3.1.4.46)	Brenda
Michaelis constant	R_GPDDA3pp	M_g3ps_p	0.66		35	7.4	mM		Organism(Escherichia coli), EC(3.1.4.46)	Brenda
Michaelis constant	R_GPDDA4	M_g3pg_c	0.2		25	9	mM		Organism(Escherichia coli), EC(3.1.4.46)	Brenda
Michaelis constant	R_GPDDA4	M_g3pg_c	0.2		25	9	litre**-1 * mole		Sabio-Rk rate law: 46018 from query {'Organism': 'Escherichia coli', 'ECNumber': '3.1.4.46'}	Sabio-Rk
Michaelis constant	R_GPDDA4	M_g3pg_c	0.62		35	7.4	mM		Organism(Escherichia coli), EC(3.1.4.46)	Brenda
Michaelis constant	R_GPDDA4pp	M_g3pg_p	0.2		25	9	mM		Organism(Escherichia coli), EC(3.1.4.46)	Brenda
Michaelis constant	R_GPDDA4pp	M_g3pg_p	0.2		25	9	litre**-1 * mole		Sabio-Rk rate law: 46018 from query {'Organism': 'Escherichia coli', 'ECNumber': '3.1.4.46'}	Sabio-Rk
Michaelis constant	R_GPDDA4pp	M_g3pg_p	0.62		35	7.4	mM		Organism(Escherichia coli), EC(3.1.4.46)	Brenda
Michaelis constant	R_GRTT	M_grdp_c	0.0055		37	7.7	litre**-1 * mole		Sabio-Rk rate law: 43516 from query {'Organism': 'Escherichia coli', 'ECNumber': '2.5.1.10'}	Sabio-Rk
Michaelis constant	R_GRTT	M_ipdp_c	0.0013		37	7.7	litre**-1 * mole		Sabio-Rk rate law: 43513 from query {'Organism': 'Escherichia coli', 'ECNumber': '2.5.1.10'}	Sabio-Rk
Michaelis constant	R_GRTT	M_ipdp_c	0.0103		37	7.7	litre**-1 * mole		Sabio-Rk rate law: 43515 from query {'Organism': 'Escherichia coli', 'ECNumber': '2.5.1.10'}	Sabio-Rk
Michaelis constant	R_GSNK	M_atp_c	0.51		30	7.2	mM		Organism(Escherichia coli), EC(2.7.1.73)	Brenda
Michaelis constant	R_GSNK	M_atp_c	0.71		30	7.2	mM		Organism(Escherichia coli), EC(2.7.1.73)	Brenda
Michaelis constant	R_GSNK	M_gsn_c	0.0061		30	7.2	mM		Organism(Escherichia coli), EC(2.7.1.73)	Brenda
Michaelis constant	R_GSPMDA	M_gtspmd_c	0.9				mM		Organism(Escherichia coli), EC(3.5.1.78)	Brenda
Michaelis constant	R_GSPMDA	M_gtspmd_c	0.9				mM	Mutant.	Organism(Escherichia coli), EC(3.5.1.78)	Brenda
Michaelis constant	R_GSPMDS	M_spmd_c	14192.6				mM	Mutant.	Organism(Escherichia coli), EC(6.3.1.8)	Brenda
Michaelis constant	R_GTHOr	M_gthox_c	0.061			7.5	mM		Organism(Escherichia coli), EC(1.8.1.7)	Brenda
Michaelis constant	R_GTHOr	M_gthox_c	0.066				mM		Organism(Escherichia coli), EC(1.8.1.7)	Brenda
Michaelis constant	R_GTHOr	M_gthox_c	0.07			7.5	mM	Mutant.	Organism(Escherichia coli), EC(1.8.1.7)	Brenda
Michaelis constant	R_GTHOr	M_gthox_c	0.07				mM		Organism(Escherichia coli), EC(1.8.1.7)	Brenda
Michaelis constant	R_GTHS	M_atp_c	0.24				mM		Organism(Escherichia coli), EC(6.3.2.3)	Brenda
Michaelis constant	R_GTHS	M_atp_c	0.24				mM	Mutant.	Organism(Escherichia coli), EC(6.3.2.3)	Brenda
Michaelis constant	R_GTHS	M_atp_c	1.8				mM		Organism(Escherichia coli), EC(6.3.2.3)	Brenda
Michaelis constant	R_GTHS	M_atp_c	1.85				mM		Organism(Escherichia coli), EC(6.3.2.3)	Brenda
Michaelis constant	R_GTHS	M_glucys_c	0.63				mM		Organism(Escherichia coli), EC(6.3.2.3)	Brenda
Michaelis constant	R_GTHS	M_glucys_c	0.63				mM	Mutant.	Organism(Escherichia coli), EC(6.3.2.3)	Brenda
Michaelis constant	R_GTHS	M_glucys_c	2.6				mM		Organism(Escherichia coli), EC(6.3.2.3)	Brenda
Michaelis constant	R_GTHS	M_glucys_c	3.33				mM		Organism(Escherichia coli), EC(6.3.2.3)	Brenda
Michaelis constant	R_GTHS	M_gly_c	0.4				mM		Organism(Escherichia coli), EC(6.3.2.3)	Brenda
Michaelis constant	R_GTHS	M_gly_c	0.91				mM		Organism(Escherichia coli), EC(6.3.2.3)	Brenda
Michaelis constant	R_GTHS	M_gly_c	2				mM		Organism(Escherichia coli), EC(6.3.2.3)	Brenda
Michaelis constant	R_GTHS	M_gly_c	3.53				mM		Organism(Escherichia coli), EC(6.3.2.3)	Brenda
Michaelis constant	R_GTHS	M_gly_c	3.53				mM	Mutant.	Organism(Escherichia coli), EC(6.3.2.3)	Brenda
Michaelis constant	R_GTPDPDP	M_gdptp_c	0.11				mM		Organism(Escherichia coli), EC(3.6.1.40)	Brenda
Michaelis constant	R_GTPDPDP	M_gdptp_c	0.13				mM		Organism(Escherichia coli), EC(3.6.1.40)	Brenda
Michaelis constant	R_GUACYC	M_gtp_c	0.07				mM		Organism(Escherichia coli), EC(4.6.1.2)	Brenda
Michaelis constant	R_GUAD	M_gua_c	0.015				mM		Organism(Escherichia coli), EC(3.5.4.3)	Brenda
Michaelis constant	R_GUAPRT	M_gua_c	0.037				mM		Organism(Escherichia coli), EC(2.4.2.8)	Brenda
Michaelis constant	R_GUAPRT	M_prpp_c	0.033				mM		Organism(Escherichia coli), EC(2.4.2.8)	Brenda
Michaelis constant	R_GUI1	M_glcur_c	0.29				mM		Organism(Escherichia coli), EC(5.3.1.12)	Brenda
Michaelis constant	R_GUI1	M_glcur_c	0.3		30		mM		Organism(Escherichia coli), EC(5.3.1.12)	Brenda
Michaelis constant	R_GUI1	M_glcur_c	0.31		25	8	mM	Mutant.	Organism(Escherichia coli), EC(5.3.1.12)	Brenda
Michaelis constant	R_GUI1	M_glcur_c	0.31				mM		Organism(Escherichia coli), EC(5.3.1.12)	Brenda
Michaelis constant	R_GUI1	M_glcur_c	0.41				mM		Organism(Escherichia coli), EC(5.3.1.12)	Brenda
Michaelis constant	R_GUI1	M_glcur_c	0.48		30		mM		Organism(Escherichia coli), EC(5.3.1.12)	Brenda
Michaelis constant	R_GUI1	M_glcur_c	0.49				mM		Organism(Escherichia coli), EC(5.3.1.12)	Brenda
Michaelis constant	R_GUI1	M_glcur_c	0.5		25	8	mM		Organism(Escherichia coli), EC(5.3.1.12)	Brenda
Michaelis constant	R_GUI1	M_glcur_c	0.5		30		mM		Organism(Escherichia coli), EC(5.3.1.12)	Brenda
Michaelis constant	R_GUI1	M_glcur_c	0.55		25	8	mM	Mutant.	Organism(Escherichia coli), EC(5.3.1.12)	Brenda
Michaelis constant	R_GUI1	M_glcur_c	0.55		30		mM		Organism(Escherichia coli), EC(5.3.1.12)	Brenda
Michaelis constant	R_GUI1	M_glcur_c	0.5685		25	8	mM	Mutant.	Organism(Escherichia coli), EC(5.3.1.12)	Brenda
Michaelis constant	R_GUI1	M_glcur_c	0.9		25	8	mM	Mutant.	Organism(Escherichia coli), EC(5.3.1.12)	Brenda
Michaelis constant	R_GUI1	M_glcur_c	0.9				mM		Organism(Escherichia coli), EC(5.3.1.12)	Brenda
Michaelis constant	R_GUI1	M_glcur_c	1.2		25	8	mM	Mutant.	Organism(Escherichia coli), EC(5.3.1.12)	Brenda
Michaelis constant	R_GUI1	M_glcur_c	1.2				mM		Organism(Escherichia coli), EC(5.3.1.12)	Brenda
Michaelis constant	R_GUI1	M_glcur_c	3.7				mM		Organism(Escherichia coli), EC(5.3.1.12)	Brenda
Michaelis constant	R_GUI1	M_glcur_c	8.5		25	8	mM	Mutant.	Organism(Escherichia coli), EC(5.3.1.12)	Brenda
Michaelis constant	R_GUI1	M_glcur_c	8.5		30		mM		Organism(Escherichia coli), EC(5.3.1.12)	Brenda
Michaelis constant	R_GUI2	M_galur_c	0.8				mM		Organism(Escherichia coli), EC(5.3.1.12)	Brenda
Michaelis constant	R_GUI2	M_galur_c	1.65				mM		Organism(Escherichia coli), EC(5.3.1.12)	Brenda
Michaelis constant	R_HACD1	M_aacoa_c	0.066				mM		Organism(Escherichia coli), EC(1.1.1.35)	Brenda
Michaelis constant	R_HCYSMT	M_hcys_DASH_L_c	0.045		30		mM		Organism(Escherichia coli), EC(2.1.1.10)	Brenda
Michaelis constant	R_HCYSMT2	M_hcys_DASH_L_c	0.069				mM		Organism(Escherichia coli), EC(2.1.1.14)	Brenda
Michaelis constant	R_HISTD	M_nad_c	0.57				mM		Organism(Escherichia coli), EC(1.1.1.23)	Brenda
Michaelis constant	R_HISTP	M_hisp_c	0.041		25	7.5	mM		Organism(Escherichia coli), EC(3.1.3.15)	Brenda
Michaelis constant	R_HISTP	M_hisp_c	0.052		25	7.5	mM		Organism(Escherichia coli), EC(3.1.3.15)	Brenda
Michaelis constant	R_HISTP	M_hisp_c	0.054		25	7.5	mM		Organism(Escherichia coli), EC(3.1.3.15)	Brenda
Michaelis constant	R_HISTRS	M_atp_c	0.56		37	7.4	litre**-1 * mole		Sabio-Rk rate law: 24713 from query {'Organism': 'Escherichia coli', 'ECNumber': '6.1.1.21'}	Sabio-Rk
Michaelis constant	R_HISTRS	M_atp_c	0.56		37	7.4	litre**-1 * mole	Mutant.	Sabio-Rk rate law: 24714 from query {'Organism': 'Escherichia coli', 'ECNumber': '6.1.1.21'}	Sabio-Rk
Michaelis constant	R_HISTRS	M_atp_c	0.56				mM		Organism(Escherichia coli), EC(6.1.1.21)	Brenda
Michaelis constant	R_HISTRS	M_atp_c	0.56				mM	Mutant.	Organism(Escherichia coli), EC(6.1.1.21)	Brenda
Michaelis constant	R_HISTRS	M_atp_c	0.74				mM		Organism(Escherichia coli), EC(6.1.1.21)	Brenda
Michaelis constant	R_HISTRS	M_atp_c	0.89		37	8	mM		Organism(Escherichia coli), EC(6.1.1.21)	Brenda
Michaelis constant	R_HISTRS	M_atp_c	0.89		37	7.4	litre**-1 * mole	Mutant.	Sabio-Rk rate law: 24715 from query {'Organism': 'Escherichia coli', 'ECNumber': '6.1.1.21'}	Sabio-Rk
Michaelis constant	R_HISTRS	M_atp_c	0.89		37	7.5	litre**-1 * mole		Sabio-Rk rate law: 1868 from query {'Organism': 'Escherichia coli', 'ECNumber': '6.1.1.21'}	Sabio-Rk
Michaelis constant	R_HISTRS	M_atp_c	0.89		37	8	litre**-1 * mole		Sabio-Rk rate law: 12264 from query {'Organism': 'Escherichia coli', 'ECNumber': '6.1.1.21'}	Sabio-Rk
Michaelis constant	R_HISTRS	M_atp_c	0.89		37	8	litre**-1 * mole	Mutant.	Sabio-Rk rate law: 12266 from query {'Organism': 'Escherichia coli', 'ECNumber': '6.1.1.21'}	Sabio-Rk
Michaelis constant	R_HISTRS	M_atp_c	0.89				mM		Organism(Escherichia coli), EC(6.1.1.21)	Brenda
Michaelis constant	R_HISTRS	M_atp_c	2140				mM	Mutant.	Organism(Escherichia coli), EC(6.1.1.21)	Brenda
Michaelis constant	R_HISTRS	M_his_DASH_L_c	0.008		37	7.4	litre**-1 * mole		Sabio-Rk rate law: 24707 from query {'Organism': 'Escherichia coli', 'ECNumber': '6.1.1.21'}	Sabio-Rk
Michaelis constant	R_HISTRS	M_his_DASH_L_c	0.008		37	7.4	litre**-1 * mole	Mutant.	Sabio-Rk rate law: 24710 from query {'Organism': 'Escherichia coli', 'ECNumber': '6.1.1.21'}	Sabio-Rk
Michaelis constant	R_HISTRS	M_his_DASH_L_c	0.008				mM		Organism(Escherichia coli), EC(6.1.1.21)	Brenda
Michaelis constant	R_HISTRS	M_his_DASH_L_c	0.008				mM	Mutant.	Organism(Escherichia coli), EC(6.1.1.21)	Brenda
Michaelis constant	R_HISTRS	M_his_DASH_L_c	0.03		37	8	mM		Organism(Escherichia coli), EC(6.1.1.21)	Brenda
Michaelis constant	R_HISTRS	M_his_DASH_L_c	0.03		37	7.4	litre**-1 * mole	Mutant.	Sabio-Rk rate law: 24709 from query {'Organism': 'Escherichia coli', 'ECNumber': '6.1.1.21'}	Sabio-Rk
Michaelis constant	R_HISTRS	M_his_DASH_L_c	0.03		37	7.5	litre**-1 * mole		Sabio-Rk rate law: 1868 from query {'Organism': 'Escherichia coli', 'ECNumber': '6.1.1.21'}	Sabio-Rk
Michaelis constant	R_HISTRS	M_his_DASH_L_c	0.03		37	7.5	litre**-1 * mole	Mutant.	Sabio-Rk rate law: 1871 from query {'Organism': 'Escherichia coli', 'ECNumber': '6.1.1.21'}	Sabio-Rk
Michaelis constant	R_HISTRS	M_his_DASH_L_c	0.03		37	8	litre**-1 * mole		Sabio-Rk rate law: 12261 from query {'Organism': 'Escherichia coli', 'ECNumber': '6.1.1.21'}	Sabio-Rk
Michaelis constant	R_HISTRS	M_his_DASH_L_c	0.03		37	8	litre**-1 * mole	Mutant.	Sabio-Rk rate law: 12263 from query {'Organism': 'Escherichia coli', 'ECNumber': '6.1.1.21'}	Sabio-Rk
Michaelis constant	R_HISTRS	M_his_DASH_L_c	0.03				mM		Organism(Escherichia coli), EC(6.1.1.21)	Brenda
Michaelis constant	R_HISTRS	M_his_DASH_L_c	0.046				mM		Organism(Escherichia coli), EC(6.1.1.21)	Brenda
Michaelis constant	R_HISTRS	M_his_DASH_L_c	0.046				mM	Mutant.	Organism(Escherichia coli), EC(6.1.1.21)	Brenda
Michaelis constant	R_HMPK1	M_atp_c	0.1431		25	8	mM		Organism(Escherichia coli), EC(2.7.1.49)	Brenda
Michaelis constant	R_HPPK2	M_atp_c	0.015		37	8.6	mM		Organism(Escherichia coli), EC(2.7.6.3)	Brenda
Michaelis constant	R_HPPK2	M_atp_c	0.015				mM		Organism(Escherichia coli), EC(2.7.6.3)	Brenda
Michaelis constant	R_HPPK2	M_atp_c	0.017		37	8	mM		Organism(Escherichia coli), EC(2.7.6.3)	Brenda
Michaelis constant	R_HPPPNDO	M_dhpppn_c	0.026			8	litre**-1 * mole		Sabio-Rk rate law: 6142 from query {'Organism': 'Escherichia coli', 'ECNumber': '1.13.11.16'}	Sabio-Rk
Michaelis constant	R_HPPPNDO	M_dhpppn_c	0.026			8	litre**-1 * mole	Mutant.	Sabio-Rk rate law: 6146 from query {'Organism': 'Escherichia coli', 'ECNumber': '1.13.11.16'}	Sabio-Rk
Michaelis constant	R_HPPPNDO	M_dhpppn_c	0.026				mM		Organism(Escherichia coli), EC(1.13.11.16)	Brenda
Michaelis constant	R_HPPPNDO	M_dhpppn_c	0.05			8	litre**-1 * mole		Sabio-Rk rate law: 6143 from query {'Organism': 'Escherichia coli', 'ECNumber': '1.13.11.16'}	Sabio-Rk
Michaelis constant	R_HSDy	M_hom_DASH_L_c	0.013				mM		Organism(Escherichia coli), EC(1.1.1.3)	Brenda
Michaelis constant	R_HSDy	M_hom_DASH_L_c	0.41				litre**-1 * mole		Sabio-Rk rate law: 4561 from query {'Organism': 'Escherichia coli', 'ECNumber': '1.1.1.3'}	Sabio-Rk
Michaelis constant	R_HSDy	M_hom_DASH_L_c	0.41				mM		Organism(Escherichia coli), EC(1.1.1.3)	Brenda
Michaelis constant	R_HSDy	M_hom_DASH_L_c	0.68				litre**-1 * mole		Sabio-Rk rate law: 4559 from query {'Organism': 'Escherichia coli', 'ECNumber': '1.1.1.3'}	Sabio-Rk
Michaelis constant	R_HSDy	M_hom_DASH_L_c	0.68				mM		Organism(Escherichia coli), EC(1.1.1.3)	Brenda
Michaelis constant	R_HSDy	M_hom_DASH_L_c	1.2				litre**-1 * mole		Sabio-Rk rate law: 4558 from query {'Organism': 'Escherichia coli', 'ECNumber': '1.1.1.3'}	Sabio-Rk
Michaelis constant	R_HSDy	M_hom_DASH_L_c	1.2				mM		Organism(Escherichia coli), EC(1.1.1.3)	Brenda
Michaelis constant	R_HSDy	M_hom_DASH_L_c	17.2				litre**-1 * mole		Sabio-Rk rate law: 4560 from query {'Organism': 'Escherichia coli', 'ECNumber': '1.1.1.3'}	Sabio-Rk
Michaelis constant	R_HSDy	M_hom_DASH_L_c	17.2				mM		Organism(Escherichia coli), EC(1.1.1.3)	Brenda
Michaelis constant	R_HSDy	M_nadp_c	0.073				mM		Organism(Escherichia coli), EC(1.1.1.3)	Brenda
Michaelis constant	R_HSK	M_atp_c	0.3		27	7.8	mM		Organism(Escherichia coli), EC(2.7.1.39)	Brenda
Michaelis constant	R_HSK	M_atp_c	0.3				mM	Mutant.	Organism(Escherichia coli), EC(2.7.1.39)	Brenda
Michaelis constant	R_HSK	M_atp_c	0.55		37	7.8	mM		Organism(Escherichia coli), EC(2.7.1.39)	Brenda
Michaelis constant	R_HSK	M_atp_c	0.55				mM	Mutant.	Organism(Escherichia coli), EC(2.7.1.39)	Brenda
Michaelis constant	R_HSK	M_atp_c	292419				mM	Mutant.	Organism(Escherichia coli), EC(2.7.1.39)	Brenda
Michaelis constant	R_HSK	M_hom_DASH_L_c	0.14				mM		Organism(Escherichia coli), EC(2.7.1.39)	Brenda
Michaelis constant	R_HSK	M_hom_DASH_L_c	0.15			7.8	mM		Organism(Escherichia coli), EC(2.7.1.39)	Brenda
Michaelis constant	R_HSK	M_hom_DASH_L_c	0.24		37	7.8	mM		Organism(Escherichia coli), EC(2.7.1.39)	Brenda
Michaelis constant	R_HSK	M_hom_DASH_L_c	0.3		27	7.8	mM		Organism(Escherichia coli), EC(2.7.1.39)	Brenda
Michaelis constant	R_HSK	M_hom_DASH_L_c	0.3				mM	Mutant.	Organism(Escherichia coli), EC(2.7.1.39)	Brenda
Michaelis constant	R_HSK	M_hom_DASH_L_c	0.55				mM	Mutant.	Organism(Escherichia coli), EC(2.7.1.39)	Brenda
Michaelis constant	R_HSK	M_hom_DASH_L_c	6.9				mM		Organism(Escherichia coli), EC(2.7.1.39)	Brenda
Michaelis constant	R_HSK	M_hom_DASH_L_c	6.9				mM	Mutant.	Organism(Escherichia coli), EC(2.7.1.39)	Brenda
Michaelis constant	R_HSST	M_hom_DASH_L_c	0.38		25	7.2	mM	Mutant.	Organism(Escherichia coli), EC(2.3.1.46)	Brenda
Michaelis constant	R_HSST	M_hom_DASH_L_c	0.38		25	7.5	mM		Organism(Escherichia coli), EC(2.3.1.46)	Brenda
Michaelis constant	R_HSST	M_hom_DASH_L_c	0.72		25	7.2	mM		Organism(Escherichia coli), EC(2.3.1.46)	Brenda
Michaelis constant	R_HSST	M_hom_DASH_L_c	0.72		25	7.2	mM	Mutant.	Organism(Escherichia coli), EC(2.3.1.46)	Brenda
Michaelis constant	R_HSST	M_hom_DASH_L_c	0.72		25	7.5	mM	Mutant.	Organism(Escherichia coli), EC(2.3.1.46)	Brenda
Michaelis constant	R_HSST	M_hom_DASH_L_c	1.6		25	7.5	mM	Mutant.	Organism(Escherichia coli), EC(2.3.1.46)	Brenda
Michaelis constant	R_HSST	M_hom_DASH_L_c	1.6				mM		Organism(Escherichia coli), EC(2.3.1.46)	Brenda
Michaelis constant	R_HSST	M_hom_DASH_L_c	18079.1		25	7.2	mM	Mutant.	Organism(Escherichia coli), EC(2.3.1.46)	Brenda
Michaelis constant	R_HSST	M_hom_DASH_L_c	18079.1		25	7.5	mM	Mutant.	Organism(Escherichia coli), EC(2.3.1.46)	Brenda
Michaelis constant	R_HSST	M_succoa_c	0.17		25	7.5	mM	Mutant.	Organism(Escherichia coli), EC(2.3.1.46)	Brenda
Michaelis constant	R_HSST	M_succoa_c	0.17				mM		Organism(Escherichia coli), EC(2.3.1.46)	Brenda
Michaelis constant	R_HSST	M_succoa_c	0.28		25	7.5	mM		Organism(Escherichia coli), EC(2.3.1.46)	Brenda
Michaelis constant	R_HSST	M_succoa_c	0.28		25	7.5	mM	Mutant.	Organism(Escherichia coli), EC(2.3.1.46)	Brenda
Michaelis constant	R_HSST	M_succoa_c	24		25	7.2	mM	Mutant.	Organism(Escherichia coli), EC(2.3.1.46)	Brenda
Michaelis constant	R_HSST	M_succoa_c	24		25	7.5	mM	Mutant.	Organism(Escherichia coli), EC(2.3.1.46)	Brenda
Michaelis constant	R_HXPRT	M_prpp_c	0.033				mM		Organism(Escherichia coli), EC(2.4.2.8)	Brenda
Michaelis constant	R_ICDHyr	M_icit_c	0.029				mM		Organism(Escherichia coli), EC(1.1.1.42)	Brenda
Michaelis constant	R_ICDHyr	M_icit_c	0.0405		40	8	mM		Organism(Escherichia coli), EC(1.1.1.42)	Brenda
Michaelis constant	R_ICDHyr	M_nadp_c	0.0196		37	7.5	litre**-1 * mole		Sabio-Rk rate law: 52619 from query {'Organism': 'Escherichia coli', 'ECNumber': '1.1.1.42'}	Sabio-Rk
Michaelis constant	R_ICDHyr	M_nadp_c	0.0392		40	8	mM		Organism(Escherichia coli), EC(1.1.1.42)	Brenda
Michaelis constant	R_ICHORS	M_chor_c	0.195		25	7.8	litre**-1 * mole	Mutant.	Sabio-Rk rate law: 8549 from query {'Organism': 'Escherichia coli', 'KeggReactionID': 'R01717'}	Sabio-Rk
Michaelis constant	R_ICHORS	M_chor_c	0.195		37	7.9	litre**-1 * mole		Sabio-Rk rate law: 46165 from query {'Organism': 'Escherichia coli', 'KeggReactionID': 'R01717'}	Sabio-Rk
Michaelis constant	R_ICHORS	M_chor_c	0.668048		25	7.8	litre**-1 * mole	Mutant.	Sabio-Rk rate law: 8549 from query {'Organism': 'Escherichia coli', 'KeggReactionID': 'R01717'}	Sabio-Rk
Michaelis constant	R_ICHORSi	M_chor_c	0.007			7	mM		Organism(Escherichia coli), EC(5.4.4.2)	Brenda
Michaelis constant	R_ICHORSi	M_chor_c	0.014			7	mM	Mutant.	Organism(Escherichia coli), EC(5.4.4.2)	Brenda
Michaelis constant	R_ICHORSi	M_chor_c	0.014				mM		Organism(Escherichia coli), EC(5.4.4.2)	Brenda
Michaelis constant	R_ICHORSi	M_chor_c	0.192		37	7.5	mM		Organism(Escherichia coli), EC(5.4.4.2)	Brenda
Michaelis constant	R_ICHORSi	M_chor_c	0.195		25	7.8	litre**-1 * mole	Mutant.	Sabio-Rk rate law: 8549 from query {'Organism': 'Escherichia coli', 'ECNumber': '5.4.4.2'}	Sabio-Rk
Michaelis constant	R_ICHORSi	M_chor_c	0.195		37	7.5	mM	Mutant.	Organism(Escherichia coli), EC(5.4.4.2)	Brenda
Michaelis constant	R_ICHORSi	M_chor_c	0.195		37	7.9	litre**-1 * mole		Sabio-Rk rate law: 46165 from query {'Organism': 'Escherichia coli', 'ECNumber': '5.4.4.2'}	Sabio-Rk
Michaelis constant	R_ICHORSi	M_chor_c	0.195			7	mM	Mutant.	Organism(Escherichia coli), EC(5.4.4.2)	Brenda
Michaelis constant	R_ICHORSi	M_chor_c	0.195				mM		Organism(Escherichia coli), EC(5.4.4.2)	Brenda
Michaelis constant	R_ICHORSi	M_chor_c	2.93		25	7.8	litre**-1 * mole	Mutant.	Sabio-Rk rate law: 8549 from query {'Organism': 'Escherichia coli', 'ECNumber': '5.4.4.2'}	Sabio-Rk
Michaelis constant	R_ICHORT	M_ichor_c	0.0147		37	7.01	litre**-1 * mole		Sabio-Rk rate law: 7127 from query {'Organism': 'Escherichia coli', 'ECNumber': '3.3.2.1'}	Sabio-Rk
Michaelis constant	R_ICHORT	M_ichor_c	0.015				mM		Organism(Escherichia coli), EC(3.3.2.1)	Brenda
Michaelis constant	R_ICL	M_icit_c	0.008				mM		Organism(Escherichia coli), EC(4.1.3.1)	Brenda
Michaelis constant	R_ICL	M_icit_c	0.25		10		mM		Organism(Escherichia coli), EC(4.1.3.1)	Brenda
Michaelis constant	R_ICL	M_icit_c	0.65		40		mM		Organism(Escherichia coli), EC(4.1.3.1)	Brenda
Michaelis constant	R_IGPS	M_2cpr5p_c	0.0016		37	7.5	mM		Organism(Escherichia coli), EC(4.1.1.48)	Brenda
Michaelis constant	R_IGPS	M_2cpr5p_c	0.09		25	7.5	mM		Organism(Escherichia coli), EC(4.1.1.48)	Brenda
Michaelis constant	R_ILETA	M_akg_c	0.24		25	8	mM		Organism(Escherichia coli), EC(2.6.1.42)	Brenda
Michaelis constant	R_ILETA	M_akg_c	0.26		25	8	mM		Organism(Escherichia coli), EC(2.6.1.42)	Brenda
Michaelis constant	R_ILETA	M_akg_c	0.56		25	8	mM		Organism(Escherichia coli), EC(2.6.1.42)	Brenda
Michaelis constant	R_ILETA	M_akg_c	1		25	8	mM		Organism(Escherichia coli), EC(2.6.1.42)	Brenda
Michaelis constant	R_ILETA	M_akg_c	1.28		37	8	mM		Organism(Escherichia coli), EC(2.6.1.42)	Brenda
Michaelis constant	R_ILETA	M_akg_c	1.7		25	8	mM		Organism(Escherichia coli), EC(2.6.1.42)	Brenda
Michaelis constant	R_ILETA	M_akg_c	2.4		25	8	mM		Organism(Escherichia coli), EC(2.6.1.42)	Brenda
Michaelis constant	R_ILETA	M_akg_c	6.6		25	8	mM		Organism(Escherichia coli), EC(2.6.1.42)	Brenda
Michaelis constant	R_ILETA	M_ile_DASH_L_c	0.42		25	8	mM		Organism(Escherichia coli), EC(2.6.1.42)	Brenda
Michaelis constant	R_ILETA	M_ile_DASH_L_c	0.52		37	8	mM		Organism(Escherichia coli), EC(2.6.1.42)	Brenda
Michaelis constant	R_ILETA	M_ile_DASH_L_c	2.7		25	8	mM		Organism(Escherichia coli), EC(2.6.1.42)	Brenda
Michaelis constant	R_ILETRS	M_atp_c	0.00028				mM		Organism(Escherichia coli), EC(6.1.1.5)	Brenda
Michaelis constant	R_ILETRS	M_atp_c	0.00054		37	7.5	mM	Mutant.	Organism(Escherichia coli), EC(6.1.1.5)	Brenda
Michaelis constant	R_ILETRS	M_atp_c	0.00054				mM		Organism(Escherichia coli), EC(6.1.1.5)	Brenda
[truncated: 4,346 more rows]

## Sheet: Colicore
Parameter Type	SBMLReactionID	SBMLSpeciesID	Mean	Std	Temperature	pH	Unit	Ignored	Final Query	Database
Michaelis constant	R_ACALD	M_acald_c	1.5				mM		Organism(Escherichia coli), EC(1.2.1.10)	Brenda
Michaelis constant	R_ACALD	M_acald_c	10				mM		Organism(Escherichia coli), EC(1.2.1.10)	Brenda
Michaelis constant	R_ACALD	M_acald_c	38		25	8	mM		Organism(Escherichia coli), EC(1.2.1.10)	Brenda
Michaelis constant	R_ACKr	M_ac_c	100		29	7.4	litre**-1 * mole		Sabio-Rk rate law: 22598 from query {'Organism': 'Escherichia coli', 'ECNumber': '2.7.2.1'}	Sabio-Rk
Michaelis constant	R_ACKr	M_ac_c	300			7.4	mM		Organism(Escherichia coli), EC(2.7.2.1)	Brenda
Michaelis constant	R_ACKr	M_ac_c	7		37	7.9	mM		Organism(Escherichia coli), EC(2.7.2.1)	Brenda
Michaelis constant	R_ACKr	M_atp_c	0.07		37	7.9	mM		Organism(Escherichia coli), EC(2.7.2.1)	Brenda
Michaelis constant	R_ACKr	M_atp_c	0.11		22	8	litre**-1 * mole		Sabio-Rk rate law: 21430 from query {'Organism': 'Escherichia coli', 'ECNumber': '2.7.2.1'}	Sabio-Rk
Michaelis constant	R_ACKr	M_atp_c	0.16		22	8	litre**-1 * mole		Sabio-Rk rate law: 21429 from query {'Organism': 'Escherichia coli', 'ECNumber': '2.7.2.1'}	Sabio-Rk
Michaelis constant	R_ACKr	M_atp_c	0.94		37	7.9	mM		Organism(Escherichia coli), EC(2.7.2.1)	Brenda
Michaelis constant	R_ACKr	M_atp_c	7		29	7.4	litre**-1 * mole		Sabio-Rk rate law: 22599 from query {'Organism': 'Escherichia coli', 'ECNumber': '2.7.2.1'}	Sabio-Rk
Michaelis constant	R_ADK1	M_amp_c	0.038		27	7.4	mM		Organism(Escherichia coli), EC(2.7.4.3)	Brenda
Michaelis constant	R_ADK1	M_amp_c	0.038		30		mM		Organism(Escherichia coli), EC(2.7.4.3)	Brenda
Michaelis constant	R_ADK1	M_amp_c	0.038		30	7.4	litre**-1 * mole		Sabio-Rk rate law: 11599 from query {'Organism': 'Escherichia coli', 'ECNumber': '2.7.4.3'}	Sabio-Rk
Michaelis constant	R_ADK1	M_atp_c	0.048		27	7.4	mM		Organism(Escherichia coli), EC(2.7.4.3)	Brenda
Michaelis constant	R_ADK1	M_atp_c	0.048		30		mM		Organism(Escherichia coli), EC(2.7.4.3)	Brenda
Michaelis constant	R_ADK1	M_atp_c	0.051		30	7.4	litre**-1 * mole		Sabio-Rk rate law: 11598 from query {'Organism': 'Escherichia coli', 'ECNumber': '2.7.4.3'}	Sabio-Rk
Michaelis constant	R_ADK1	M_atp_c	0.084		27	7.4	mM		Organism(Escherichia coli), EC(2.7.4.3)	Brenda
Michaelis constant	R_ADK1	M_atp_c	0.27		27	7.4	mM		Organism(Escherichia coli), EC(2.7.4.3)	Brenda
Michaelis constant	R_FRD7	M_fum_c	0.0054		30	7.8	mM		Organism(Escherichia coli), EC(1.3.5.4)	Brenda
Michaelis constant	R_FRD7	M_fum_c	0.02		30	7	mM		Organism(Escherichia coli), EC(1.3.5.4)	Brenda
Michaelis constant	R_FRD7	M_fum_c	0.02		30	7	mM	Mutant.	Organism(Escherichia coli), EC(1.3.5.4)	Brenda
Michaelis constant	R_FUM	M_fum_c	0.15		25		litre**-1 * mole		Sabio-Rk rate law: 35124 from query {'Organism': 'Escherichia coli', 'ECNumber': '4.2.1.2'}	Sabio-Rk
Michaelis constant	R_FUM	M_fum_c	0.15				mM		Organism(Escherichia coli), EC(4.2.1.2)	Brenda
Michaelis constant	R_FUM	M_fum_c	0.32		37		mM		Organism(Escherichia coli), EC(4.2.1.2)	Brenda
Michaelis constant	R_FUM	M_fum_c	0.39		25		litre**-1 * mole		Sabio-Rk rate law: 35126 from query {'Organism': 'Escherichia coli', 'ECNumber': '4.2.1.2'}	Sabio-Rk
Michaelis constant	R_FUM	M_fum_c	0.39				mM		Organism(Escherichia coli), EC(4.2.1.2)	Brenda
Michaelis constant	R_FUM	M_fum_c	0.46		37		mM		Organism(Escherichia coli), EC(4.2.1.2)	Brenda
Michaelis constant	R_FUM	M_fum_c	0.6				mM		Organism(Escherichia coli), EC(4.2.1.2)	Brenda
Michaelis constant	R_FUM	M_fum_c	1.7		25		litre**-1 * mole		Sabio-Rk rate law: 35125 from query {'Organism': 'Escherichia coli', 'ECNumber': '4.2.1.2'}	Sabio-Rk
Michaelis constant	R_FUM	M_fum_c	1.7				mM		Organism(Escherichia coli), EC(4.2.1.2)	Brenda
Michaelis constant	R_GAPD	M_pi_c	0.53				mM		Organism(Escherichia coli), EC(1.2.1.12)	Brenda
Michaelis constant	R_GAPD	M_pi_c	0.53				mM	Mutant.	Organism(Escherichia coli), EC(1.2.1.12)	Brenda
Michaelis constant	R_GLNS	M_atp_c	0.2				mM		Organism(Escherichia coli), EC(6.3.1.2)	Brenda
Michaelis constant	R_GLNS	M_atp_c	0.2				mM	Mutant.	Organism(Escherichia coli), EC(6.3.1.2)	Brenda
Michaelis constant	R_GLNS	M_glu_L_c	3.3				mM		Organism(Escherichia coli), EC(6.3.1.2)	Brenda
Michaelis constant	R_GLNS	M_glu_L_c	3.3				mM	Mutant.	Organism(Escherichia coli), EC(6.3.1.2)	Brenda
Michaelis constant	R_GLUN	M_gln_L_c	0.327		37	8	litre**-1 * mole		Sabio-Rk rate law: 2629 from query {'Organism': 'Escherichia coli', 'KeggReactionID': 'R00256'}	Sabio-Rk
Michaelis constant	R_GLUN	M_gln_L_c	0.327		37	8	litre**-1 * mole	Mutant.	Sabio-Rk rate law: 2630 from query {'Organism': 'Escherichia coli', 'KeggReactionID': 'R00256'}	Sabio-Rk
Michaelis constant	R_GLUN	M_gln_L_c	0.42				mM		Organism(Escherichia coli), EC(3.5.1.2)	Brenda
Michaelis constant	R_GLUN	M_gln_L_c	193		37	8	litre**-1 * mole		Sabio-Rk rate law: 18669 from query {'Organism': 'Escherichia coli', 'KeggReactionID': 'R00256'}	Sabio-Rk
Michaelis constant	R_GLUN	M_gln_L_c	193		37	8	litre**-1 * mole	Mutant.	Sabio-Rk rate law: 18680 from query {'Organism': 'Escherichia coli', 'KeggReactionID': 'R00256'}	Sabio-Rk
Michaelis constant	R_GLUN	M_gln_L_c	30.6				mM		Organism(Escherichia coli), EC(3.5.1.2)	Brenda
Michaelis constant	R_GLUN	M_gln_L_c	3500000		25	7	litre**-1 * mole		Sabio-Rk rate law: 13070 from query {'Organism': 'Escherichia coli', 'ECNumber': '3.5.1.2'}	Sabio-Rk
Michaelis constant	R_GLUN	M_gln_L_c	3500000		25	7	litre**-1 * mole	Mutant.	Sabio-Rk rate law: 13072 from query {'Organism': 'Escherichia coli', 'ECNumber': '3.5.1.2'}	Sabio-Rk
Michaelis constant	R_GLUN	M_gln_L_c	7.3				mM		Organism(Escherichia coli), EC(3.5.1.2)	Brenda
Michaelis constant	R_GLUN	M_gln_L_c	7.3				mM	Mutant.	Organism(Escherichia coli), EC(3.5.1.2)	Brenda
Michaelis constant	R_GLUSy	M_akg_c	0.0047				mM		Organism(Escherichia coli), EC(1.4.1.13)	Brenda
Michaelis constant	R_GLUSy	M_akg_c	0.0073				mM		Organism(Escherichia coli), EC(1.4.1.13)	Brenda
Michaelis constant	R_GLUSy	M_akg_c	0.24				mM		Organism(Escherichia coli), EC(1.4.1.13)	Brenda
Michaelis constant	R_GLUSy	M_gln_L_c	0.25				mM		Organism(Escherichia coli), EC(1.4.1.13)	Brenda
Michaelis constant	R_GND	M_6pgc_c	0.093		25	8	mM		Organism(Escherichia coli), EC(1.1.1.44)	Brenda
Michaelis constant	R_ICL	M_icit_c	0.008				mM		Organism(Escherichia coli), EC(4.1.3.1)	Brenda
Michaelis constant	R_ICL	M_icit_c	0.25		10		mM		Organism(Escherichia coli), EC(4.1.3.1)	Brenda
Michaelis constant	R_ICL	M_icit_c	0.65		40		mM		Organism(Escherichia coli), EC(4.1.3.1)	Brenda
Michaelis constant	R_MALS	M_accoa_c	0.009		37	8	mM		Organism(Escherichia coli), EC(2.3.3.9)	Brenda
Michaelis constant	R_MALS	M_accoa_c	0.009				mM		Organism(Escherichia coli), EC(2.3.3.9)	Brenda
Michaelis constant	R_MALS	M_accoa_c	0.022		37	8	mM	Mutant.	Organism(Escherichia coli), EC(2.3.3.9)	Brenda
Michaelis constant	R_MALS	M_accoa_c	0.022				mM		Organism(Escherichia coli), EC(2.3.3.9)	Brenda
Michaelis constant	R_MALS	M_accoa_c	0.022				mM	Mutant.	Organism(Escherichia coli), EC(2.3.3.9)	Brenda
Michaelis constant	R_MALS	M_glx_c	0.021		37	8	mM		Organism(Escherichia coli), EC(2.3.3.9)	Brenda
Michaelis constant	R_MALS	M_glx_c	0.021		37	8	mM	Mutant.	Organism(Escherichia coli), EC(2.3.3.9)	Brenda
Michaelis constant	R_MALS	M_glx_c	0.021				mM		Organism(Escherichia coli), EC(2.3.3.9)	Brenda
Michaelis constant	R_MALS	M_glx_c	0.021				mM	Mutant.	Organism(Escherichia coli), EC(2.3.3.9)	Brenda
Michaelis constant	R_MALS	M_glx_c	0.055				mM		Organism(Escherichia coli), EC(2.3.3.9)	Brenda
Michaelis constant	R_MALS	M_glx_c	0.055				mM	Mutant.	Organism(Escherichia coli), EC(2.3.3.9)	Brenda
Michaelis constant	R_MDH	M_mal_L_c	2.6		25	7.5	litre**-1 * mole		Sabio-Rk rate law: 6571 from query {'Organism': 'Escherichia coli', 'KeggReactionID': 'R00342'}	Sabio-Rk
Michaelis constant	R_MDH	M_mal_L_c	2.6		25	7.5	litre**-1 * mole	Mutant.	Sabio-Rk rate law: 6577 from query {'Organism': 'Escherichia coli', 'KeggReactionID': 'R00342'}	Sabio-Rk
Michaelis constant	R_MDH	M_mal_L_c	2.6				mM		Organism(Escherichia coli), EC(1.1.1.37)	Brenda
Michaelis constant	R_MDH	M_mal_L_c	2.6				mM	Mutant.	Organism(Escherichia coli), EC(1.1.1.37)	Brenda
Michaelis constant	R_ME1	M_mal_L_c	0.53		37	7.4	litre**-1 * mole		Sabio-Rk rate law: 21407 from query {'Organism': 'Escherichia coli', 'KeggReactionID': 'R00214'}	Sabio-Rk
Michaelis constant	R_PDH	M_pyr_c	0.037		37	7.5	litre**-1 * mole		Sabio-Rk rate law: 4574 from query {'Organism': 'Escherichia coli', 'KeggReactionID': 'R00209'}	Sabio-Rk
Michaelis constant	R_PDH	M_pyr_c	0.042		37	7.5	litre**-1 * mole		Sabio-Rk rate law: 4573 from query {'Organism': 'Escherichia coli', 'KeggReactionID': 'R00209'}	Sabio-Rk
Michaelis constant	R_PDH	M_pyr_c	0.321		37	7.5	litre**-1 * mole		Sabio-Rk rate law: 4571 from query {'Organism': 'Escherichia coli', 'KeggReactionID': 'R00209'}	Sabio-Rk
Michaelis constant	R_PDH	M_pyr_c	0.356		37	7.5	litre**-1 * mole		Sabio-Rk rate law: 4572 from query {'Organism': 'Escherichia coli', 'KeggReactionID': 'R00209'}	Sabio-Rk
Michaelis constant	R_PFK	M_atp_c	0.008			8.2	mM		Organism(Escherichia coli), EC(2.7.1.11)	Brenda
Michaelis constant	R_PFK	M_atp_c	0.012			8.2	mM		Organism(Escherichia coli), EC(2.7.1.11)	Brenda
Michaelis constant	R_PFK	M_atp_c	0.02		30	7.2	mM		Organism(Escherichia coli), EC(2.7.1.11)	Brenda
Michaelis constant	R_PFK	M_atp_c	0.02		30	7.2	litre**-1 * mole		Sabio-Rk rate law: 37683 from query {'Organism': 'Escherichia coli', 'ECNumber': '2.7.1.11'}	Sabio-Rk
Michaelis constant	R_PFK	M_atp_c	0.02			8.2	mM	Mutant.	Organism(Escherichia coli), EC(2.7.1.11)	Brenda
Michaelis constant	R_PFK	M_atp_c	0.05		28	8.2	mM		Organism(Escherichia coli), EC(2.7.1.11)	Brenda
Michaelis constant	R_PFK	M_atp_c	0.05		30	8.5	mM	Mutant.	Organism(Escherichia coli), EC(2.7.1.11)	Brenda
Michaelis constant	R_PFK	M_atp_c	0.057		30	7.2	litre**-1 * mole	Mutant.	Sabio-Rk rate law: 33167 from query {'Organism': 'Escherichia coli', 'ECNumber': '2.7.1.11'}	Sabio-Rk
Michaelis constant	R_PFK	M_atp_c	0.057			8.2	litre**-1 * mole		Sabio-Rk rate law: 8468 from query {'Organism': 'Escherichia coli', 'ECNumber': '2.7.1.11'}	Sabio-Rk
Michaelis constant	R_PFK	M_atp_c	0.057			8.2	litre**-1 * mole	Mutant.	Sabio-Rk rate law: 8469 from query {'Organism': 'Escherichia coli', 'ECNumber': '2.7.1.11'}	Sabio-Rk
Michaelis constant	R_PFK	M_atp_c	0.06		27	8.2	litre**-1 * mole		Sabio-Rk rate law: 6994 from query {'Organism': 'Escherichia coli', 'ECNumber': '2.7.1.11'}	Sabio-Rk
Michaelis constant	R_PFK	M_atp_c	0.1		25	8.4	litre**-1 * mole		Sabio-Rk rate law: 7144 from query {'Organism': 'Escherichia coli', 'ECNumber': '2.7.1.11'}	Sabio-Rk
Michaelis constant	R_PFK	M_atp_c	0.1		30	7.2	mM		Organism(Escherichia coli), EC(2.7.1.11)	Brenda
Michaelis constant	R_PFK	M_atp_c	0.1		30	7.2	litre**-1 * mole		Sabio-Rk rate law: 37680 from query {'Organism': 'Escherichia coli', 'ECNumber': '2.7.1.11'}	Sabio-Rk
Michaelis constant	R_PFK	M_atp_c	0.11		30	8.5	mM		Organism(Escherichia coli), EC(2.7.1.11)	Brenda
Michaelis constant	R_PFK	M_atp_c	0.11		30	7.2	litre**-1 * mole	Mutant.	Sabio-Rk rate law: 37682 from query {'Organism': 'Escherichia coli', 'ECNumber': '2.7.1.11'}	Sabio-Rk
Michaelis constant	R_PFK	M_atp_c	0.11		30	8.5	litre**-1 * mole		Sabio-Rk rate law: 37286 from query {'Organism': 'Escherichia coli', 'ECNumber': '2.7.1.11'}	Sabio-Rk
Michaelis constant	R_PFK	M_atp_c	0.11		30	8.5	litre**-1 * mole	Mutant.	Sabio-Rk rate law: 37288 from query {'Organism': 'Escherichia coli', 'ECNumber': '2.7.1.11'}	Sabio-Rk
Michaelis constant	R_PFK	M_atp_c	0.11			8.2	mM	Mutant.	Organism(Escherichia coli), EC(2.7.1.11)	Brenda
Michaelis constant	R_PFK	M_atp_c	0.2		30	8.5	mM		Organism(Escherichia coli), EC(2.7.1.11)	Brenda
Michaelis constant	R_PFK	M_atp_c	0.2		30	8.5	litre**-1 * mole		Sabio-Rk rate law: 36109 from query {'Organism': 'Escherichia coli', 'ECNumber': '2.7.1.11'}	Sabio-Rk
Michaelis constant	R_PFK	M_atp_c	0.2		30	8.5	litre**-1 * mole	Mutant.	Sabio-Rk rate law: 36111 from query {'Organism': 'Escherichia coli', 'ECNumber': '2.7.1.11'}	Sabio-Rk
Michaelis constant	R_PFK	M_atp_c	0.21		30	7.2	mM		Organism(Escherichia coli), EC(2.7.1.11)	Brenda
Michaelis constant	R_PFK	M_atp_c	0.21		30	7.2	litre**-1 * mole		Sabio-Rk rate law: 33142 from query {'Organism': 'Escherichia coli', 'ECNumber': '2.7.1.11'}	Sabio-Rk
Michaelis constant	R_PFK	M_atp_c	0.21		30	7.2	litre**-1 * mole	Mutant.	Sabio-Rk rate law: 33143 from query {'Organism': 'Escherichia coli', 'ECNumber': '2.7.1.11'}	Sabio-Rk
Michaelis constant	R_PFK	M_atp_c	0.21		30	8.5	litre**-1 * mole	Mutant.	Sabio-Rk rate law: 36113 from query {'Organism': 'Escherichia coli', 'ECNumber': '2.7.1.11'}	Sabio-Rk
Michaelis constant	R_PFK	M_f6p_c	0.011		28	8.2	mM		Organism(Escherichia coli), EC(2.7.1.11)	Brenda
Michaelis constant	R_PFK	M_f6p_c	0.018			8.2	mM		Organism(Escherichia coli), EC(2.7.1.11)	Brenda
Michaelis constant	R_PFK	M_f6p_c	0.037			8.2	mM		Organism(Escherichia coli), EC(2.7.1.11)	Brenda
Michaelis constant	R_PFK	M_f6p_c	0.096		30	7.2	mM		Organism(Escherichia coli), EC(2.7.1.11)	Brenda
Michaelis constant	R_PFK	M_f6p_c	0.096		30	8.5	mM	Mutant.	Organism(Escherichia coli), EC(2.7.1.11)	Brenda
Michaelis constant	R_PFK	M_f6p_c	0.1			8.2	mM	Mutant.	Organism(Escherichia coli), EC(2.7.1.11)	Brenda
Michaelis constant	R_PFK	M_f6p_c	0.16		30	8.5	mM		Organism(Escherichia coli), EC(2.7.1.11)	Brenda
Michaelis constant	R_PFK	M_f6p_c	0.16		30	8.5	mM	Mutant.	Organism(Escherichia coli), EC(2.7.1.11)	Brenda
Michaelis constant	R_PFL	M_pyr_c	0.000193161		30	7.6	mM	Mutant.	Organism(Escherichia coli), EC(2.3.1.54)	Brenda
Michaelis constant	R_PFL	M_pyr_c	2				mM		Organism(Escherichia coli), EC(2.3.1.54)	Brenda
Michaelis constant	R_PFL	M_pyr_c	2.05				mM		Organism(Escherichia coli), EC(2.3.1.54)	Brenda
Michaelis constant	R_PFL	M_pyr_c	2.37		30	7.6	mM		Organism(Escherichia coli), EC(2.3.1.54)	Brenda
Michaelis constant	R_PFL	M_pyr_c	2.37		30	7.6	mM	Mutant.	Organism(Escherichia coli), EC(2.3.1.54)	Brenda
Michaelis constant	R_PGK	M_atp_c	0.24		22	7.2	litre**-1 * mole		Sabio-Rk rate law: 10490 from query {'Organism': 'Escherichia coli', 'ECNumber': '2.7.2.3'}	Sabio-Rk
Michaelis constant	R_PPC	M_co2_c	0.19				mM		Organism(Escherichia coli), EC(4.1.1.31)	Brenda
Michaelis constant	R_PPC	M_pep_c	0.19				mM	Mutant.	Organism(Escherichia coli), EC(4.1.1.31)	Brenda
Michaelis constant	R_PPC	M_pep_c	0.6				mM		Organism(Escherichia coli), EC(4.1.1.31)	Brenda
Michaelis constant	R_PPS	M_atp_c	0.028		25	8	mM		Organism(Escherichia coli), EC(2.7.9.2)	Brenda
Michaelis constant	R_PPS	M_pyr_c	0.083		25	8	mM		Organism(Escherichia coli), EC(2.7.9.2)	Brenda
Michaelis constant	R_PTAr	M_accoa_c	0.0095		30	7.8	mM		Organism(Escherichia coli), EC(2.3.1.8)	Brenda
Michaelis constant	R_PTAr	M_accoa_c	0.0095		30	8	mM	Mutant.	Organism(Escherichia coli), EC(2.3.1.8)	Brenda
Michaelis constant	R_PTAr	M_accoa_c	0.045		30	8	mM		Organism(Escherichia coli), EC(2.3.1.8)	Brenda
Michaelis constant	R_PTAr	M_accoa_c	0.045		30	8	mM	Mutant.	Organism(Escherichia coli), EC(2.3.1.8)	Brenda
Michaelis constant	R_PTAr	M_pi_c	120		30	8	mM	Mutant.	Organism(Escherichia coli), EC(2.3.1.8)	Brenda
Michaelis constant	R_PTAr	M_pi_c	2.1		30	8	mM		Organism(Escherichia coli), EC(2.3.1.8)	Brenda
Michaelis constant	R_PTAr	M_pi_c	2.1		30	8	mM	Mutant.	Organism(Escherichia coli), EC(2.3.1.8)	Brenda
Michaelis constant	R_PYK	M_adp_c	0.24			7	litre**-1 * mole		Sabio-Rk rate law: 45986 from query {'Organism': 'Escherichia coli', 'ECNumber': '2.7.1.40'}	Sabio-Rk
Michaelis constant	R_PYK	M_adp_c	0.3		25	7.5	litre**-1 * mole		Sabio-Rk rate law: 9575 from query {'Organism': 'Escherichia coli', 'ECNumber': '2.7.1.40'}	Sabio-Rk
Michaelis constant	R_PYK	M_adp_c	0.3		25	7.5	litre**-1 * mole	Mutant.	Sabio-Rk rate law: 9577 from query {'Organism': 'Escherichia coli', 'ECNumber': '2.7.1.40'}	Sabio-Rk
Michaelis constant	R_PYK	M_pep_c	0.008			7	litre**-1 * mole		Sabio-Rk rate law: 45984 from query {'Organism': 'Escherichia coli', 'ECNumber': '2.7.1.40'}	Sabio-Rk
Michaelis constant	R_PYK	M_pep_c	0.03			7	litre**-1 * mole		Sabio-Rk rate law: 45982 from query {'Organism': 'Escherichia coli', 'ECNumber': '2.7.1.40'}	Sabio-Rk
Michaelis constant	R_PYK	M_pep_c	0.08		25	7.5	litre**-1 * mole		Sabio-Rk rate law: 42516 from query {'Organism': 'Escherichia coli', 'ECNumber': '2.7.1.40'}	Sabio-Rk
Michaelis constant	R_PYK	M_pep_c	0.55		25	7.5	litre**-1 * mole		Sabio-Rk rate law: 42517 from query {'Organism': 'Escherichia coli', 'ECNumber': '2.7.1.40'}	Sabio-Rk
Michaelis constant	R_SUCOAS	M_atp_c	0.0145		22	7.4	mM	Mutant.	Organism(Escherichia coli), EC(6.2.1.5)	Brenda
Michaelis constant	R_SUCOAS	M_atp_c	0.0145				mM		Organism(Escherichia coli), EC(6.2.1.5)	Brenda
Michaelis constant	R_SUCOAS	M_atp_c	0.07		22	7.4	mM	Mutant.	Organism(Escherichia coli), EC(6.2.1.5)	Brenda
Michaelis constant	R_SUCOAS	M_atp_c	0.07				mM		Organism(Escherichia coli), EC(6.2.1.5)	Brenda
Michaelis constant	R_SUCOAS	M_atp_c	0.07				mM	Mutant.	Organism(Escherichia coli), EC(6.2.1.5)	Brenda
Michaelis constant	R_SUCOAS	M_succ_c	0.25		22	7.4	mM	Mutant.	Organism(Escherichia coli), EC(6.2.1.5)	Brenda
Michaelis constant	R_SUCOAS	M_succ_c	0.25				mM		Organism(Escherichia coli), EC(6.2.1.5)	Brenda
Michaelis constant	R_SUCOAS	M_succ_c	0.25				mM	Mutant.	Organism(Escherichia coli), EC(6.2.1.5)	Brenda
equilibrium constant	R_ACALD		951.201		298.15	7	-		KeggID (R00228)	eQuilibrator
equilibrium constant	R_ACKr		0.0044918		298.15	7	-		KeggID (R00315)	eQuilibrator
equilibrium constant	R_ADK1		2.85431		298.15	7	-		KeggID (R00127)	eQuilibrator
equilibrium constant	R_AKGDH		58241.9		298.15	7	-		KeggID (R08549)	eQuilibrator
equilibrium constant	R_CS		8.67641e-07		298.15	7	-		KeggID (R00351)	eQuilibrator
equilibrium constant	R_ENO		5.22744		298.15	7	-		KeggID (R00658)	eQuilibrator
equilibrium constant	R_FBA		0.000339773		298.15	7	-		KeggID (R01068)	eQuilibrator
equilibrium constant	R_FUM		0.243684		298.15	7	-		KeggID (R01082)	eQuilibrator
equilibrium constant	R_G6PDH2r		2.52896		298.15	7	-		KeggID (R02736)	eQuilibrator
equilibrium constant	R_GAPD		0.043003		298.15	7	-		KeggID (R01061)	eQuilibrator
equilibrium constant	R_GLNS		424.509		298.15	7	-		KeggID (R00253)	eQuilibrator
equilibrium constant	R_GLUN		99.356		298.15	7	-		KeggID (R00256)	eQuilibrator
equilibrium constant	R_GLUSy		1.54106e-09		298.15	7	-		KeggID (R00114)	eQuilibrator
equilibrium constant	R_GND		0.0109105		298.15	7	-		KeggID (R01528)	eQuilibrator
equilibrium constant	R_ICL		0.0311419		298.15	7	-		KeggID (R00479)	eQuilibrator
equilibrium constant	R_MALS		1.86726e-06		298.15	7	-		KeggID (R00472)	eQuilibrator
equilibrium constant	R_MDH		4.91663e-06		298.15	7	-		KeggID (R00342)	eQuilibrator
equilibrium constant	R_ME1		0.00527834		298.15	7	-		KeggID (R00214)	eQuilibrator
equilibrium constant	R_PDH		1.5286e+06		298.15	7	-		KeggID (R00209)	eQuilibrator
equilibrium constant	R_PFK		424.509		298.15	7	-		KeggID (R00756)	eQuilibrator
equilibrium constant	R_PFL		0.000193161		298.15	7	-		KeggID (R00212)	eQuilibrator
equilibrium constant	R_PGI		0.36477		298.15	7	-		KeggID (R00771)	eQuilibrator
equilibrium constant	R_PGK		0.000597666		298.15	7	-		KeggID (R01512)	eQuilibrator
equilibrium constant	R_PGL		4586.94		298.15	7	-		KeggID (R02035)	eQuilibrator
equilibrium constant	R_PGM		30.8415		298.15	7	-		KeggID (R01516)	eQuilibrator
equilibrium constant	R_PPC		3.71908e-07		298.15	7	-		KeggID (R00345)	eQuilibrator
equilibrium constant	R_PPCK		0.0697798		298.15	7	-		KeggID (R00726)	eQuilibrator
equilibrium constant	R_PPS		0.215908		298.15	7	-		KeggID (R00199)	eQuilibrator
equilibrium constant	R_PTAr		0.0191917		298.15	7	-		KeggID (R00230)	eQuilibrator
equilibrium constant	R_PYK		1.40336e-05		298.15	7	-		KeggID (R00200)	eQuilibrator
equilibrium constant	R_RPI		0.464659		298.15	7	-		KeggID (R01056)	eQuilibrator
equilibrium constant	R_SUCOAS		2.15212		298.15	7	-		KeggID (R00405)	eQuilibrator
equilibrium constant	R_TALA		1.32628		298.15	7	-		KeggID (R01827)	eQuilibrator
equilibrium constant	R_THD2		1.4969		298.15	7	-		KeggID (R00112)	eQuilibrator
equilibrium constant	R_TKT1		0.0177042		298.15	7	-		KeggID (R01067)	eQuilibrator
equilibrium constant	R_TKT2		0.0177042		298.15	7	-		KeggID (R01067)	eQuilibrator
equilibrium constant	R_TPI		9.19515		298.15	7	-		KeggID (R01015)	eQuilibrator
forward maximal velocity	R_ADK1	M_amp_c	0.038		27	7.4		Missing units.	Sabio-Rk rate law: 13276 from query {'Organism': 'Escherichia coli', 'ECNumber': '2.7.4.3'}	Sabio-Rk
forward maximal velocity	R_ADK1	M_amp_c	0.038		27	7.4	gram**-1 * litre**-1 * mole * second**-1	Unit mismatch.	Sabio-Rk rate law: 13278 from query {'Organism': 'Escherichia coli', 'ECNumber': '2.7.4.3'}	Sabio-Rk
forward maximal velocity	R_ADK1	M_amp_c	0.038		30	7.4		Missing units.	Sabio-Rk rate law: 11599 from query {'Organism': 'Escherichia coli', 'ECNumber': '2.7.4.3'}	Sabio-Rk
forward maximal velocity	R_ADK1	M_amp_c	0.038		30	7.4	gram**-1 * mole * second**-1	Unit mismatch.	Sabio-Rk rate law: 11598 from query {'Organism': 'Escherichia coli', 'ECNumber': '2.7.4.3'}	Sabio-Rk
forward maximal velocity	R_ADK1	M_atp_c	0.051		27	7.4		Missing units.	Sabio-Rk rate law: 13276 from query {'Organism': 'Escherichia coli', 'ECNumber': '2.7.4.3'}	Sabio-Rk
forward maximal velocity	R_ADK1	M_atp_c	0.051		27	7.4	gram**-1 * litre**-1 * mole * second**-1	Unit mismatch.	Sabio-Rk rate law: 13278 from query {'Organism': 'Escherichia coli', 'ECNumber': '2.7.4.3'}	Sabio-Rk
forward maximal velocity	R_ADK1	M_atp_c	0.051		30	7.4		Missing units.	Sabio-Rk rate law: 11599 from query {'Organism': 'Escherichia coli', 'ECNumber': '2.7.4.3'}	Sabio-Rk
forward maximal velocity	R_ADK1	M_atp_c	0.051		30	7.4	gram**-1 * mole * second**-1	Unit mismatch.	Sabio-Rk rate law: 11598 from query {'Organism': 'Escherichia coli', 'ECNumber': '2.7.4.3'}	Sabio-Rk
forward maximal velocity	R_ADK1		2.85431		27	7.4		Missing units.	Sabio-Rk rate law: 13276 from query {'Organism': 'Escherichia coli', 'ECNumber': '2.7.4.3'}	Sabio-Rk
forward maximal velocity	R_ADK1		2.85431		27	7.4	gram**-1 * litre**-1 * mole * second**-1	Unit mismatch.	Sabio-Rk rate law: 13278 from query {'Organism': 'Escherichia coli', 'ECNumber': '2.7.4.3'}	Sabio-Rk
forward maximal velocity	R_ADK1		2.85431		30	7.4		Missing units.	Sabio-Rk rate law: 11599 from query {'Organism': 'Escherichia coli', 'ECNumber': '2.7.4.3'}	Sabio-Rk
forward maximal velocity	R_ADK1		2.85431		30	7.4	gram**-1 * mole * second**-1	Unit mismatch.	Sabio-Rk rate law: 11598 from query {'Organism': 'Escherichia coli', 'ECNumber': '2.7.4.3'}	Sabio-Rk
forward maximal velocity	R_ENO	M_2pg_c	5.22744		30	8.1	gram**-1 * katal	Unit mismatch.	Sabio-Rk rate law: 7357 from query {'Organism': 'Escherichia coli', 'ECNumber': '4.2.1.11'}	Sabio-Rk
forward maximal velocity	R_ENO		5.22744		30	8.1	gram**-1 * katal	Unit mismatch.	Sabio-Rk rate law: 7357 from query {'Organism': 'Escherichia coli', 'ECNumber': '4.2.1.11'}	Sabio-Rk
forward maximal velocity	R_FUM	M_fum_c	0.15		25			Missing units.	Sabio-Rk rate law: 35122 from query {'Organism': 'Escherichia coli', 'ECNumber': '4.2.1.2'}	Sabio-Rk
forward maximal velocity	R_FUM	M_fum_c	0.15		25		gram**-1 * mole * second**-1	Unit mismatch.	Sabio-Rk rate law: 35121 from query {'Organism': 'Escherichia coli', 'ECNumber': '4.2.1.2'}	Sabio-Rk
forward maximal velocity	R_FUM	M_h2o_c	0.15		25			Missing units.	Sabio-Rk rate law: 35122 from query {'Organism': 'Escherichia coli', 'ECNumber': '4.2.1.2'}	Sabio-Rk
forward maximal velocity	R_FUM	M_h2o_c	0.15		25		gram**-1 * mole * second**-1	Unit mismatch.	Sabio-Rk rate law: 35121 from query {'Organism': 'Escherichia coli', 'ECNumber': '4.2.1.2'}	Sabio-Rk
forward maximal velocity	R_FUM		0.243684		25			Missing units.	Sabio-Rk rate law: 35122 from query {'Organism': 'Escherichia coli', 'ECNumber': '4.2.1.2'}	Sabio-Rk
forward maximal velocity	R_FUM		0.243684		25		gram**-1 * mole * second**-1	Unit mismatch.	Sabio-Rk rate law: 35121 from query {'Organism': 'Escherichia coli', 'ECNumber': '4.2.1.2'}	Sabio-Rk
forward maximal velocity	R_GLUN	M_gln_L_c	3500000		37	8		Missing units.	Sabio-Rk rate law: 18680 from query {'Organism': 'Escherichia coli', 'KeggReactionID': 'R00256'}	Sabio-Rk
forward maximal velocity	R_GLUN	M_gln_L_c	3500000		37	8	gram**-1 * katal	Unit mismatch.	Sabio-Rk rate law: 18669 from query {'Organism': 'Escherichia coli', 'KeggReactionID': 'R00256'}	Sabio-Rk
forward maximal velocity	R_GLUN	M_h2o_c	193		37	8		Missing units.	Sabio-Rk rate law: 18680 from query {'Organism': 'Escherichia coli', 'KeggReactionID': 'R00256'}	Sabio-Rk
forward maximal velocity	R_GLUN	M_h2o_c	193		37	8	gram**-1 * katal	Unit mismatch.	Sabio-Rk rate law: 18669 from query {'Organism': 'Escherichia coli', 'KeggReactionID': 'R00256'}	Sabio-Rk
forward maximal velocity	R_GLUN		99.356		37	8		Missing units.	Sabio-Rk rate law: 18680 from query {'Organism': 'Escherichia coli', 'KeggReactionID': 'R00256'}	Sabio-Rk
forward maximal velocity	R_GLUN		99.356		37	8	gram**-1 * katal	Unit mismatch.	Sabio-Rk rate law: 18669 from query {'Organism': 'Escherichia coli', 'KeggReactionID': 'R00256'}	Sabio-Rk
forward maximal velocity	R_PDH	M_coa_c	1.5286e+06		30	7.8	gram**-1 * mole * second**-1	Unit mismatch.	Sabio-Rk rate law: 34181 from query {'Organism': 'Escherichia coli', 'ECNumber': '1.2.1'}	Sabio-Rk
forward maximal velocity	R_PDH	M_nad_c	1.5286e+06		30	7.8	gram**-1 * mole * second**-1	Unit mismatch.	Sabio-Rk rate law: 34181 from query {'Organism': 'Escherichia coli', 'ECNumber': '1.2.1'}	Sabio-Rk
forward maximal velocity	R_PDH	M_pyr_c	1.5286e+06		30	7.8	gram**-1 * mole * second**-1	Unit mismatch.	Sabio-Rk rate law: 34181 from query {'Organism': 'Escherichia coli', 'ECNumber': '1.2.1'}	Sabio-Rk
forward maximal velocity	R_PDH		1.5286e+06		30	7.8	gram**-1 * mole * second**-1	Unit mismatch.	Sabio-Rk rate law: 34181 from query {'Organism': 'Escherichia coli', 'ECNumber': '1.2.1'}	Sabio-Rk
forward maximal velocity	R_PFK	M_atp_c	0.1		27	8.2		Missing units.	Sabio-Rk rate law: 6993 from query {'Organism': 'Escherichia coli', 'ECNumber': '2.7.1.11'}	Sabio-Rk
forward maximal velocity	R_PFK	M_atp_c	0.1		27	8.2	gram**-1 * katal	Unit mismatch.	Sabio-Rk rate law: 6994 from query {'Organism': 'Escherichia coli', 'ECNumber': '2.7.1.11'}	Sabio-Rk
forward maximal velocity	R_PFK	M_atp_c	0.1		30	8.5		Missing units.	Sabio-Rk rate law: 21874 from query {'Organism': 'Escherichia coli', 'ECNumber': '2.7.1.11'}	Sabio-Rk
forward maximal velocity	R_PFK	M_atp_c	0.1		37	7.2		Missing units.	Sabio-Rk rate law: 32323 from query {'Organism': 'Escherichia coli', 'ECNumber': '2.7.1.11'}	Sabio-Rk
forward maximal velocity	R_PFK	M_f6p_c	60		27	8.2		Missing units.	Sabio-Rk rate law: 6993 from query {'Organism': 'Escherichia coli', 'ECNumber': '2.7.1.11'}	Sabio-Rk
forward maximal velocity	R_PFK	M_f6p_c	60		27	8.2	gram**-1 * katal	Unit mismatch.	Sabio-Rk rate law: 6994 from query {'Organism': 'Escherichia coli', 'ECNumber': '2.7.1.11'}	Sabio-Rk
forward maximal velocity	R_PFK	M_f6p_c	60		30	8.5		Missing units.	Sabio-Rk rate law: 21874 from query {'Organism': 'Escherichia coli', 'ECNumber': '2.7.1.11'}	Sabio-Rk
forward maximal velocity	R_PFK	M_f6p_c	60		37	7.2		Missing units.	Sabio-Rk rate law: 32323 from query {'Organism': 'Escherichia coli', 'ECNumber': '2.7.1.11'}	Sabio-Rk
forward maximal velocity	R_PFK		424.509		27	8.2		Missing units.	Sabio-Rk rate law: 6993 from query {'Organism': 'Escherichia coli', 'ECNumber': '2.7.1.11'}	Sabio-Rk
forward maximal velocity	R_PFK		424.509		27	8.2	gram**-1 * katal	Unit mismatch.	Sabio-Rk rate law: 6994 from query {'Organism': 'Escherichia coli', 'ECNumber': '2.7.1.11'}	Sabio-Rk
forward maximal velocity	R_PFK		424.509		30	8.5		Missing units.	Sabio-Rk rate law: 21874 from query {'Organism': 'Escherichia coli', 'ECNumber': '2.7.1.11'}	Sabio-Rk
forward maximal velocity	R_PFK		424.509		37	7.2		Missing units.	Sabio-Rk rate law: 32323 from query {'Organism': 'Escherichia coli', 'ECNumber': '2.7.1.11'}	Sabio-Rk
forward maximal velocity	R_PGI	M_g6p_c	0.36477		37	7.2	gram**-1 * katal	Unit mismatch.	Sabio-Rk rate law: 32322 from query {'Organism': 'Escherichia coli', 'ECNumber': '5.3.1.9'}	Sabio-Rk
forward maximal velocity	R_PGI		0.36477		37	7.2	gram**-1 * katal	Unit mismatch.	Sabio-Rk rate law: 32322 from query {'Organism': 'Escherichia coli', 'ECNumber': '5.3.1.9'}	Sabio-Rk
forward maximal velocity	R_PYK	M_adp_c	0.24			7		Missing units.	Sabio-Rk rate law: 45986 from query {'Organism': 'Escherichia coli', 'ECNumber': '2.7.1.40'}	Sabio-Rk
forward maximal velocity	R_PYK	M_adp_c	0.24			7	gram**-1 * mole * second**-1	Unit mismatch.	Sabio-Rk rate law: 45989 from query {'Organism': 'Escherichia coli', 'ECNumber': '2.7.1.40'}	Sabio-Rk
forward maximal velocity	R_PYK	M_h_c	0.24			7		Missing units.	Sabio-Rk rate law: 45986 from query {'Organism': 'Escherichia coli', 'ECNumber': '2.7.1.40'}	Sabio-Rk
forward maximal velocity	R_PYK	M_h_c	0.24			7	gram**-1 * mole * second**-1	Unit mismatch.	Sabio-Rk rate law: 45989 from query {'Organism': 'Escherichia coli', 'ECNumber': '2.7.1.40'}	Sabio-Rk
forward maximal velocity	R_PYK	M_pep_c	0.03			7		Missing units.	Sabio-Rk rate law: 45986 from query {'Organism': 'Escherichia coli', 'ECNumber': '2.7.1.40'}	Sabio-Rk
forward maximal velocity	R_PYK	M_pep_c	0.03			7	gram**-1 * mole * second**-1	Unit mismatch.	Sabio-Rk rate law: 45989 from query {'Organism': 'Escherichia coli', 'ECNumber': '2.7.1.40'}	Sabio-Rk
forward maximal velocity	R_PYK		1.40336e-05			7		Missing units.	Sabio-Rk rate law: 45986 from query {'Organism': 'Escherichia coli', 'ECNumber': '2.7.1.40'}	Sabio-Rk
forward maximal velocity	R_PYK		1.40336e-05			7	gram**-1 * mole * second**-1	Unit mismatch.	Sabio-Rk rate law: 45989 from query {'Organism': 'Escherichia coli', 'ECNumber': '2.7.1.40'}	Sabio-Rk
substrate catalytic rate constant	R_ACALD	M_acald_c	15.7		25	8	1/s		Organism(Escherichia coli), EC(1.2.1.10)	Brenda
substrate catalytic rate constant	R_FRD7	M_fum_c	0.02		30	7	1/s	Mutant.	Organism(Escherichia coli), EC(1.3.5.4)	Brenda
substrate catalytic rate constant	R_FRD7	M_fum_c	177		30	7.8	1/s		Organism(Escherichia coli), EC(1.3.5.4)	Brenda
substrate catalytic rate constant	R_FRD7	M_fum_c	230		30	7	1/s		Organism(Escherichia coli), EC(1.3.5.4)	Brenda
substrate catalytic rate constant	R_FRD7	M_fum_c	250		30	7	1/s		Organism(Escherichia coli), EC(1.3.5.4)	Brenda
substrate catalytic rate constant	R_FUM	M_fum_c	1149			7.9	1/s		Organism(Escherichia coli), EC(4.2.1.2)	Brenda
substrate catalytic rate constant	R_FUM	M_fum_c	1150			7.9	1/s		Organism(Escherichia coli), EC(4.2.1.2)	Brenda
substrate catalytic rate constant	R_FUM	M_fum_c	51.7				1/s		Organism(Escherichia coli), EC(4.2.1.2)	Brenda
substrate catalytic rate constant	R_GLNS	M_atp_c	3				1/s		Organism(Escherichia coli), EC(6.3.1.2)	Brenda
substrate catalytic rate constant	R_GLNS	M_atp_c	3				1/s	Mutant.	Organism(Escherichia coli), EC(6.3.1.2)	Brenda
substrate catalytic rate constant	R_GLNS	M_glu_L_c	3.3				1/s	Mutant.	Organism(Escherichia coli), EC(6.3.1.2)	Brenda
substrate catalytic rate constant	R_GLUN	M_gln_L_c	101				1/s		Organism(Escherichia coli), EC(3.5.1.2)	Brenda
substrate catalytic rate constant	R_GLUN	M_gln_L_c	1270				1/s		Organism(Escherichia coli), EC(3.5.1.2)	Brenda
substrate catalytic rate constant	R_GLUN	M_gln_L_c	30.6				1/s	Mutant.	Organism(Escherichia coli), EC(3.5.1.2)	Brenda
substrate catalytic rate constant	R_GLUN	M_gln_L_c	91.4				1/s		Organism(Escherichia coli), EC(3.5.1.2)	Brenda
substrate catalytic rate constant	R_MALS	M_glx_c	0.055		37	8	1/s	Mutant.	Organism(Escherichia coli), EC(2.3.3.9)	Brenda
substrate catalytic rate constant	R_MALS	M_glx_c	48.1		37	8	1/s		Organism(Escherichia coli), EC(2.3.3.9)	Brenda
substrate catalytic rate constant	R_PFK	M_atp_c	0.037			8.2	1/s		Organism(Escherichia coli), EC(2.7.1.11)	Brenda
substrate catalytic rate constant	R_PFK	M_atp_c	0.037			8.2	1/s	Mutant.	Organism(Escherichia coli), EC(2.7.1.11)	Brenda
substrate catalytic rate constant	R_PFK	M_atp_c	62			8.2	1/s		Organism(Escherichia coli), EC(2.7.1.11)	Brenda
substrate catalytic rate constant	R_PFK	M_f6p_c	0.016		30	7.2	1/s		Organism(Escherichia coli), EC(2.7.1.11)	Brenda
substrate catalytic rate constant	R_PFK	M_f6p_c	44		25	8.2	1/s		Organism(Escherichia coli), EC(2.7.1.11)	Brenda
substrate catalytic rate constant	R_PFK	M_f6p_c	60		25	8.2	1/s		Organism(Escherichia coli), EC(2.7.1.11)	Brenda
substrate catalytic rate constant	R_PFL	M_pyr_c	11				1/s		Organism(Escherichia coli), EC(2.3.1.54)	Brenda
substrate catalytic rate constant	R_PFL	M_pyr_c	12.8				1/s		Organism(Escherichia coli), EC(2.3.1.54)	Brenda
substrate catalytic rate constant	R_PGM	M_2pg_c	220		30	7	second**-1		Sabio-Rk rate law: 27646 from query {'Organism': 'Escherichia coli', 'ECNumber': '5.4.2.11'}	Sabio-Rk
substrate catalytic rate constant	R_PGM	M_2pg_c	330		30	7	second**-1		Sabio-Rk rate law: 27643 from query {'Organism': 'Escherichia coli', 'ECNumber': '5.4.2.11'}	Sabio-Rk
substrate catalytic rate constant	R_PGM		220		30	7	second**-1		Sabio-Rk rate law: 27646 from query {'Organism': 'Escherichia coli', 'ECNumber': '5.4.2.11'}	Sabio-Rk
substrate catalytic rate constant	R_PGM		330		30	7	second**-1		Sabio-Rk rate law: 27643 from query {'Organism': 'Escherichia coli', 'ECNumber': '5.4.2.11'}	Sabio-Rk
substrate catalytic rate constant	R_PPC	M_pep_c	540				1/s		Organism(Escherichia coli), EC(4.1.1.31)	Brenda
substrate catalytic rate constant	R_PTAr	M_accoa_c	0.045		30	8	1/s	Mutant.	Organism(Escherichia coli), EC(2.3.1.8)	Brenda
substrate catalytic rate constant	R_PTAr	M_accoa_c	120		30	7.8	1/s		Organism(Escherichia coli), EC(2.3.1.8)	Brenda
substrate catalytic rate constant	R_PTAr	M_accoa_c	29.6		30	8	1/s		Organism(Escherichia coli), EC(2.3.1.8)	Brenda
substrate catalytic rate constant	R_SUCOAS	M_atp_c	0.07		22	7.4	1/s	Mutant.	Organism(Escherichia coli), EC(6.2.1.5)	Brenda
substrate catalytic rate constant	R_SUCOAS	M_succ_c	0.25				1/s	Mutant.	Organism(Escherichia coli), EC(6.2.1.5)	Brenda
substrate catalytic rate constant	R_SUCOAS	M_succ_c	44.73				1/s		Organism(Escherichia coli), EC(6.2.1.5)	Brenda

## Sheet: iTO977
Parameter Type	SBMLReactionID	SBMLSpeciesID	Mean	Std	Temperature	pH	Unit	Ignored	Final Query	Database
Michaelis constant	R_ACS1	M_m340	0.16				mM		Organism(Saccharomyces cerevisiae), EC(6.2.1.1)	Brenda
Michaelis constant	R_ACS1	M_m340	1.1		30	7.7	litre**-1 * mole		Sabio-Rk rate law: 37464 from query {'Organism': 'Saccharomyces cerevisiae', 'ECNumber': '6.2.1.1'}	Sabio-Rk
Michaelis constant	R_ACS1	M_m340	1.2				mM		Organism(Saccharomyces cerevisiae), EC(6.2.1.1)	Brenda
Michaelis constant	R_ACS1	M_m340	1.3		30	7.7	litre**-1 * mole		Sabio-Rk rate law: 37466 from query {'Organism': 'Saccharomyces cerevisiae', 'ECNumber': '6.2.1.1'}	Sabio-Rk
Michaelis constant	R_ACS1	M_m340	1.4		30	7.7	litre**-1 * mole		Sabio-Rk rate law: 37468 from query {'Organism': 'Saccharomyces cerevisiae', 'ECNumber': '6.2.1.1'}	Sabio-Rk
Michaelis constant	R_ACS1	M_m566	0.208				mM		Organism(Saccharomyces cerevisiae), EC(6.2.1.1)	Brenda
Michaelis constant	R_ACS1	M_m566	0.28				mM		Organism(Saccharomyces cerevisiae), EC(6.2.1.1)	Brenda
Michaelis constant	R_ACS1	M_m566	0.32		30	7.7	litre**-1 * mole		Sabio-Rk rate law: 37467 from query {'Organism': 'Saccharomyces cerevisiae', 'ECNumber': '6.2.1.1'}	Sabio-Rk
Michaelis constant	R_ACS1	M_m566	0.513		22	7.2	litre**-1 * mole		Sabio-Rk rate law: 12877 from query {'Organism': 'Saccharomyces cerevisiae', 'ECNumber': '6.2.1.1'}	Sabio-Rk
Michaelis constant	R_ACS1	M_m566	0.513				mM		Organism(Saccharomyces cerevisiae), EC(6.2.1.1)	Brenda
Michaelis constant	R_ACS1	M_m566	0.6		30	7.7	litre**-1 * mole		Sabio-Rk rate law: 37463 from query {'Organism': 'Saccharomyces cerevisiae', 'ECNumber': '6.2.1.1'}	Sabio-Rk
Michaelis constant	R_ACS1	M_m566	8.8		30	7.7	litre**-1 * mole		Sabio-Rk rate law: 37465 from query {'Organism': 'Saccharomyces cerevisiae', 'ECNumber': '6.2.1.1'}	Sabio-Rk
Michaelis constant	R_ACS1	M_m612	0.035				mM		Organism(Saccharomyces cerevisiae), EC(6.2.1.1)	Brenda
Michaelis constant	R_ACS1	M_m612	0.238				mM		Organism(Saccharomyces cerevisiae), EC(6.2.1.1)	Brenda
Michaelis constant	R_ADE12	M_m417	0.06		25	8	mM		Organism(Saccharomyces cerevisiae), EC(6.3.4.4)	Brenda
Michaelis constant	R_ADE12	M_m417	0.081		25	8	mM		Organism(Saccharomyces cerevisiae), EC(6.3.4.4)	Brenda
Michaelis constant	R_ADE12	M_m417	0.16				mM		Organism(Saccharomyces cerevisiae), EC(6.3.4.4)	Brenda
Michaelis constant	R_ADE12	M_m422	0.2		25	8	mM		Organism(Saccharomyces cerevisiae), EC(6.3.4.4)	Brenda
Michaelis constant	R_ADE12	M_m422	0.3		25	8	mM		Organism(Saccharomyces cerevisiae), EC(6.3.4.4)	Brenda
Michaelis constant	R_ADE12	M_m422	1.7				mM		Organism(Saccharomyces cerevisiae), EC(6.3.4.4)	Brenda
Michaelis constant	R_ADE12	M_m447	1		25	8	mM		Organism(Saccharomyces cerevisiae), EC(6.3.4.4)	Brenda
Michaelis constant	R_ADE12	M_m447	1.65		25	8	mM		Organism(Saccharomyces cerevisiae), EC(6.3.4.4)	Brenda
Michaelis constant	R_ADE12	M_m447	6.7				mM		Organism(Saccharomyces cerevisiae), EC(6.3.4.4)	Brenda
Michaelis constant	R_ADE3_1	M_m304	0.037				mM		Organism(Saccharomyces cerevisiae), EC(1.5.1.5)	Brenda
Michaelis constant	R_ADE3_1	M_m515	0.11				mM		Organism(Saccharomyces cerevisiae), EC(1.5.1.5)	Brenda
Michaelis constant	R_ADE3_1	M_m515	0.69				mM		Organism(Saccharomyces cerevisiae), EC(1.5.1.5)	Brenda
Michaelis constant	R_ADE3_2	M_m668	38				mM		Organism(Saccharomyces cerevisiae), EC(6.3.4.3)	Brenda
Michaelis constant	R_ADE3_2	M_m840	2.3				mM		Organism(Saccharomyces cerevisiae), EC(6.3.4.3)	Brenda
Michaelis constant	R_ADH1	M_m510	0.059		30	8.3	litre**-1 * mole		Sabio-Rk rate law: 46081 from query {'Organism': 'Saccharomyces cerevisiae', 'ECNumber': '1.1.1.1'}	Sabio-Rk
Michaelis constant	R_ADH1	M_m663	12		25	7.5	mM		Organism(Saccharomyces cerevisiae), EC(1.1.1.1)	Brenda
Michaelis constant	R_ADH1	M_m663	12.1		40	9	mM		Organism(Saccharomyces cerevisiae), EC(1.1.1.1)	Brenda
Michaelis constant	R_ADH1	M_m663	13				mM		Organism(Saccharomyces cerevisiae), EC(1.1.1.1)	Brenda
Michaelis constant	R_ADH1	M_m663	14				mM		Organism(Saccharomyces cerevisiae), EC(1.1.1.1)	Brenda
Michaelis constant	R_ADH1	M_m663	16.7		30	8.3	litre**-1 * mole		Sabio-Rk rate law: 46081 from query {'Organism': 'Saccharomyces cerevisiae', 'ECNumber': '1.1.1.1'}	Sabio-Rk
Michaelis constant	R_ADH1	M_m663	16.7				mM		Organism(Saccharomyces cerevisiae), EC(1.1.1.1)	Brenda
Michaelis constant	R_ADH1	M_m663	17				mM		Organism(Saccharomyces cerevisiae), EC(1.1.1.1)	Brenda
Michaelis constant	R_ADH1	M_m663	233		30	6.8	litre**-1 * mole		Sabio-Rk rate law: 55928 from query {'Organism': 'Saccharomyces cerevisiae', 'ECNumber': '1.1.1.1'}	Sabio-Rk
Michaelis constant	R_ADH1	M_m663	39		25	7.5	mM		Organism(Saccharomyces cerevisiae), EC(1.1.1.1)	Brenda
Michaelis constant	R_ADH1	M_m663	41				mM		Organism(Saccharomyces cerevisiae), EC(1.1.1.1)	Brenda
Michaelis constant	R_ADH1	M_m663	5.7		20	9	mM		Organism(Saccharomyces cerevisiae), EC(1.1.1.1)	Brenda
Michaelis constant	R_ADH1	M_m663	50				mM		Organism(Saccharomyces cerevisiae), EC(1.1.1.1)	Brenda
Michaelis constant	R_ADH1	M_m663	53		25	7.5	mM		Organism(Saccharomyces cerevisiae), EC(1.1.1.1)	Brenda
Michaelis constant	R_ADH1	M_m663	7.75		25	8	mM		Organism(Saccharomyces cerevisiae), EC(1.1.1.1)	Brenda
Michaelis constant	R_ADH1	M_m663	8.56		30	9	mM		Organism(Saccharomyces cerevisiae), EC(1.1.1.1)	Brenda
Michaelis constant	R_ADH1	M_m663	9.03		10	9	mM		Organism(Saccharomyces cerevisiae), EC(1.1.1.1)	Brenda
Michaelis constant	R_ADH3	M_m1141	0.059		30	8.3	litre**-1 * mole		Sabio-Rk rate law: 46081 from query {'Organism': 'Saccharomyces cerevisiae', 'ECNumber': '1.1.1.1'}	Sabio-Rk
Michaelis constant	R_ADH3	M_m1184	12		25	7.5	mM		Organism(Saccharomyces cerevisiae), EC(1.1.1.1)	Brenda
Michaelis constant	R_ADH3	M_m1184	12.1		40	9	mM		Organism(Saccharomyces cerevisiae), EC(1.1.1.1)	Brenda
Michaelis constant	R_ADH3	M_m1184	13				mM		Organism(Saccharomyces cerevisiae), EC(1.1.1.1)	Brenda
Michaelis constant	R_ADH3	M_m1184	14				mM		Organism(Saccharomyces cerevisiae), EC(1.1.1.1)	Brenda
Michaelis constant	R_ADH3	M_m1184	16.7		30	8.3	litre**-1 * mole		Sabio-Rk rate law: 46081 from query {'Organism': 'Saccharomyces cerevisiae', 'ECNumber': '1.1.1.1'}	Sabio-Rk
Michaelis constant	R_ADH3	M_m1184	16.7				mM		Organism(Saccharomyces cerevisiae), EC(1.1.1.1)	Brenda
Michaelis constant	R_ADH3	M_m1184	17				mM		Organism(Saccharomyces cerevisiae), EC(1.1.1.1)	Brenda
Michaelis constant	R_ADH3	M_m1184	233		30	6.8	litre**-1 * mole		Sabio-Rk rate law: 55928 from query {'Organism': 'Saccharomyces cerevisiae', 'ECNumber': '1.1.1.1'}	Sabio-Rk
Michaelis constant	R_ADH3	M_m1184	39		25	7.5	mM		Organism(Saccharomyces cerevisiae), EC(1.1.1.1)	Brenda
Michaelis constant	R_ADH3	M_m1184	41				mM		Organism(Saccharomyces cerevisiae), EC(1.1.1.1)	Brenda
Michaelis constant	R_ADH3	M_m1184	5.7		20	9	mM		Organism(Saccharomyces cerevisiae), EC(1.1.1.1)	Brenda
Michaelis constant	R_ADH3	M_m1184	50				mM		Organism(Saccharomyces cerevisiae), EC(1.1.1.1)	Brenda
Michaelis constant	R_ADH3	M_m1184	53		25	7.5	mM		Organism(Saccharomyces cerevisiae), EC(1.1.1.1)	Brenda
Michaelis constant	R_ADH3	M_m1184	7.75		25	8	mM		Organism(Saccharomyces cerevisiae), EC(1.1.1.1)	Brenda
Michaelis constant	R_ADH3	M_m1184	8.56		30	9	mM		Organism(Saccharomyces cerevisiae), EC(1.1.1.1)	Brenda
Michaelis constant	R_ADH3	M_m1184	9.03		10	9	mM		Organism(Saccharomyces cerevisiae), EC(1.1.1.1)	Brenda
Michaelis constant	R_ADK1_1	M_m339	0.13		25	7.7	litre**-1 * mole		Sabio-Rk rate law: 48571 from query {'Organism': 'Saccharomyces cerevisiae', 'ECNumber': '2.7.4.3'}	Sabio-Rk
Michaelis constant	R_ADK1_1	M_m339	0.13		25	7.7	litre**-1 * mole	Mutant.	Sabio-Rk rate law: 48572 from query {'Organism': 'Saccharomyces cerevisiae', 'ECNumber': '2.7.4.3'}	Sabio-Rk
Michaelis constant	R_ADK1_1	M_m339	2.85431		25	7.7	litre**-1 * mole	Mutant.	Sabio-Rk rate law: 48573 from query {'Organism': 'Saccharomyces cerevisiae', 'ECNumber': '2.7.4.3'}	Sabio-Rk
Michaelis constant	R_ADK1_1	M_m340	0.12		25	7.7	litre**-1 * mole		Sabio-Rk rate law: 48564 from query {'Organism': 'Saccharomyces cerevisiae', 'ECNumber': '2.7.4.3'}	Sabio-Rk
Michaelis constant	R_ADK1_1	M_m340	0.12		25	7.7	litre**-1 * mole	Mutant.	Sabio-Rk rate law: 48565 from query {'Organism': 'Saccharomyces cerevisiae', 'ECNumber': '2.7.4.3'}	Sabio-Rk
Michaelis constant	R_ADK1_2	M_m339	0.13		25	7.7	litre**-1 * mole		Sabio-Rk rate law: 48571 from query {'Organism': 'Saccharomyces cerevisiae', 'ECNumber': '2.7.4.3'}	Sabio-Rk
Michaelis constant	R_ADK1_2	M_m339	0.13		25	7.7	litre**-1 * mole	Mutant.	Sabio-Rk rate law: 48572 from query {'Organism': 'Saccharomyces cerevisiae', 'ECNumber': '2.7.4.3'}	Sabio-Rk
Michaelis constant	R_ADK1_2	M_m339	2.85431		25	7.7	litre**-1 * mole	Mutant.	Sabio-Rk rate law: 48573 from query {'Organism': 'Saccharomyces cerevisiae', 'ECNumber': '2.7.4.3'}	Sabio-Rk
Michaelis constant	R_ADK1_3	M_m339	0.13		25	7.7	litre**-1 * mole		Sabio-Rk rate law: 48571 from query {'Organism': 'Saccharomyces cerevisiae', 'ECNumber': '2.7.4.3'}	Sabio-Rk
Michaelis constant	R_ADK1_3	M_m339	0.13		25	7.7	litre**-1 * mole	Mutant.	Sabio-Rk rate law: 48572 from query {'Organism': 'Saccharomyces cerevisiae', 'ECNumber': '2.7.4.3'}	Sabio-Rk
Michaelis constant	R_ADK1_3	M_m339	2.85431		25	7.7	litre**-1 * mole	Mutant.	Sabio-Rk rate law: 48573 from query {'Organism': 'Saccharomyces cerevisiae', 'ECNumber': '2.7.4.3'}	Sabio-Rk
Michaelis constant	R_ADK2_1	M_m1090	0.13		25	7.7	litre**-1 * mole		Sabio-Rk rate law: 48571 from query {'Organism': 'Saccharomyces cerevisiae', 'ECNumber': '2.7.4.3'}	Sabio-Rk
Michaelis constant	R_ADK2_1	M_m1090	0.13		25	7.7	litre**-1 * mole	Mutant.	Sabio-Rk rate law: 48572 from query {'Organism': 'Saccharomyces cerevisiae', 'ECNumber': '2.7.4.3'}	Sabio-Rk
Michaelis constant	R_ADK2_1	M_m1090	2.85431		25	7.7	litre**-1 * mole	Mutant.	Sabio-Rk rate law: 48573 from query {'Organism': 'Saccharomyces cerevisiae', 'ECNumber': '2.7.4.3'}	Sabio-Rk
Michaelis constant	R_ADK2_1	M_m1091	0.12		25	7.7	litre**-1 * mole		Sabio-Rk rate law: 48564 from query {'Organism': 'Saccharomyces cerevisiae', 'ECNumber': '2.7.4.3'}	Sabio-Rk
Michaelis constant	R_ADK2_1	M_m1091	0.12		25	7.7	litre**-1 * mole	Mutant.	Sabio-Rk rate law: 48565 from query {'Organism': 'Saccharomyces cerevisiae', 'ECNumber': '2.7.4.3'}	Sabio-Rk
Michaelis constant	R_ADK2_2	M_m1090	0.13		25	7.7	litre**-1 * mole		Sabio-Rk rate law: 48571 from query {'Organism': 'Saccharomyces cerevisiae', 'ECNumber': '2.7.4.3'}	Sabio-Rk
Michaelis constant	R_ADK2_2	M_m1090	0.13		25	7.7	litre**-1 * mole	Mutant.	Sabio-Rk rate law: 48572 from query {'Organism': 'Saccharomyces cerevisiae', 'ECNumber': '2.7.4.3'}	Sabio-Rk
Michaelis constant	R_ADK2_2	M_m1090	2.85431		25	7.7	litre**-1 * mole	Mutant.	Sabio-Rk rate law: 48573 from query {'Organism': 'Saccharomyces cerevisiae', 'ECNumber': '2.7.4.3'}	Sabio-Rk
Michaelis constant	R_ADK2_3	M_m1090	0.13		25	7.7	litre**-1 * mole		Sabio-Rk rate law: 48571 from query {'Organism': 'Saccharomyces cerevisiae', 'ECNumber': '2.7.4.3'}	Sabio-Rk
Michaelis constant	R_ADK2_3	M_m1090	0.13		25	7.7	litre**-1 * mole	Mutant.	Sabio-Rk rate law: 48572 from query {'Organism': 'Saccharomyces cerevisiae', 'ECNumber': '2.7.4.3'}	Sabio-Rk
Michaelis constant	R_ADK2_3	M_m1090	2.85431		25	7.7	litre**-1 * mole	Mutant.	Sabio-Rk rate law: 48573 from query {'Organism': 'Saccharomyces cerevisiae', 'ECNumber': '2.7.4.3'}	Sabio-Rk
Michaelis constant	R_ALA1	M_m340	0.067				mM		Organism(Saccharomyces cerevisiae), EC(6.1.1.7)	Brenda
Michaelis constant	R_ALA1	M_m440	1				mM		Organism(Saccharomyces cerevisiae), EC(6.1.1.7)	Brenda
Michaelis constant	R_ALD2	M_m565	0.01				mM		Organism(Saccharomyces cerevisiae), EC(1.2.1.5)	Brenda
Michaelis constant	R_ALD2	M_m565	0.024				mM		Organism(Saccharomyces cerevisiae), EC(1.2.1.5)	Brenda
Michaelis constant	R_ALD2	M_m565	0.058				mM		Organism(Saccharomyces cerevisiae), EC(1.2.1.5)	Brenda
Michaelis constant	R_APA1_1	M_m335	0.31		37	5.9	mM		Organism(Saccharomyces cerevisiae), EC(2.7.7.53)	Brenda
Michaelis constant	R_APA1_1	M_m335	0.7		37	7	mM		Organism(Saccharomyces cerevisiae), EC(2.7.7.53)	Brenda
Michaelis constant	R_APA1_2	M_m414	0.7		37	7	mM		Organism(Saccharomyces cerevisiae), EC(2.7.7.53)	Brenda
Michaelis constant	R_APA2	M_m335	0.31		37	5.9	mM		Organism(Saccharomyces cerevisiae), EC(2.7.7.53)	Brenda
Michaelis constant	R_APA2	M_m335	0.7		37	7	mM		Organism(Saccharomyces cerevisiae), EC(2.7.7.53)	Brenda
Michaelis constant	R_APA2	M_m340	5.7		37	5.9	mM		Organism(Saccharomyces cerevisiae), EC(2.7.7.53)	Brenda
Michaelis constant	R_APT1	M_m324	0.02				mM		Organism(Saccharomyces cerevisiae), EC(2.4.2.7)	Brenda
Michaelis constant	R_APT1	M_m324	0.03				mM		Organism(Saccharomyces cerevisiae), EC(2.4.2.7)	Brenda
Michaelis constant	R_APT1	M_m577	0.0008				mM		Organism(Saccharomyces cerevisiae), EC(2.4.2.7)	Brenda
Michaelis constant	R_ARA1_1	M_m371	161				mM		Organism(Saccharomyces cerevisiae), EC(1.1.1.117)	Brenda
Michaelis constant	R_ARA1_2	M_m371	161				mM		Organism(Saccharomyces cerevisiae), EC(1.1.1.117)	Brenda
Michaelis constant	R_ARG3	M_m475	1.6		30	8	mM		Organism(Saccharomyces cerevisiae), EC(2.1.3.3)	Brenda
Michaelis constant	R_ARG3	M_m475	1.6		30	8	mM	Mutant.	Organism(Saccharomyces cerevisiae), EC(2.1.3.3)	Brenda
Michaelis constant	R_ARG3	M_m475	1.6		30	8	litre**-1 * mole	Mutant.	Sabio-Rk rate law: 31151 from query {'Organism': 'Saccharomyces cerevisiae', 'ECNumber': '2.1.3.3'}	Sabio-Rk
Michaelis constant	R_ARG3	M_m475	115628		30	8	mM	Mutant.	Organism(Saccharomyces cerevisiae), EC(2.1.3.3)	Brenda
Michaelis constant	R_ARG5_1	M_m1091	15.3		37		mM		Organism(Saccharomyces cerevisiae), EC(2.7.2.8)	Brenda
Michaelis constant	R_ARG5_1	M_m1091	15.3		37		mM	Mutant.	Organism(Saccharomyces cerevisiae), EC(2.7.2.8)	Brenda
Michaelis constant	R_ARG5_1	M_m1138	10		37		mM		Organism(Saccharomyces cerevisiae), EC(2.7.2.8)	Brenda
Michaelis constant	R_ARG5_1	M_m1138	10		37		mM	Mutant.	Organism(Saccharomyces cerevisiae), EC(2.7.2.8)	Brenda
Michaelis constant	R_ARO3	M_m375	0.13		30	6.8	mM		Organism(Saccharomyces cerevisiae), EC(2.5.1.54)	Brenda
Michaelis constant	R_ARO3	M_m375	0.5			6.8	mM		Organism(Saccharomyces cerevisiae), EC(2.5.1.54)	Brenda
Michaelis constant	R_ARO3	M_m775	0.018		30	6.8	mM		Organism(Saccharomyces cerevisiae), EC(2.5.1.54)	Brenda
Michaelis constant	R_ARO3	M_m775	0.125			6.8	mM		Organism(Saccharomyces cerevisiae), EC(2.5.1.54)	Brenda
Michaelis constant	R_ARO7	M_m610	11141.6				mM	Mutant.	Organism(Saccharomyces cerevisiae), EC(5.4.99.5)	Brenda
Michaelis constant	R_ASN1	M_m458	0.57				mM		Organism(Saccharomyces cerevisiae), EC(6.3.5.4)	Brenda
Michaelis constant	R_ASP1	M_m444	0.11		29	8.1	litre**-1 * mole		Sabio-Rk rate law: 34615 from query {'Organism': 'Saccharomyces cerevisiae', 'ECNumber': '3.5.1.1'}	Sabio-Rk
Michaelis constant	R_ASP1	M_m444	0.13		29	7.8	litre**-1 * mole		Sabio-Rk rate law: 34608 from query {'Organism': 'Saccharomyces cerevisiae', 'ECNumber': '3.5.1.1'}	Sabio-Rk
Michaelis constant	R_ASP1	M_m444	0.16		29	7.6	litre**-1 * mole		Sabio-Rk rate law: 34614 from query {'Organism': 'Saccharomyces cerevisiae', 'ECNumber': '3.5.1.1'}	Sabio-Rk
Michaelis constant	R_ASP1	M_m444	0.19		29	7.4	litre**-1 * mole		Sabio-Rk rate law: 34607 from query {'Organism': 'Saccharomyces cerevisiae', 'ECNumber': '3.5.1.1'}	Sabio-Rk
Michaelis constant	R_ASP1	M_m444	0.25		29	7	litre**-1 * mole		Sabio-Rk rate law: 34606 from query {'Organism': 'Saccharomyces cerevisiae', 'ECNumber': '3.5.1.1'}	Sabio-Rk
Michaelis constant	R_ASP1	M_m444	0.275		25	7	litre**-1 * mole		Sabio-Rk rate law: 34587 from query {'Organism': 'Saccharomyces cerevisiae', 'ECNumber': '3.5.1.1'}	Sabio-Rk
Michaelis constant	R_ASP1	M_m444	0.275		25	7	litre**-1 * mole		Sabio-Rk rate law: 35858 from query {'Organism': 'Saccharomyces cerevisiae', 'ECNumber': '3.5.1.1'}	Sabio-Rk
Michaelis constant	R_ASP1	M_m444	0.3		29	6.8	litre**-1 * mole		Sabio-Rk rate law: 34605 from query {'Organism': 'Saccharomyces cerevisiae', 'ECNumber': '3.5.1.1'}	Sabio-Rk
Michaelis constant	R_ASP1	M_m444	0.3		29	6.9	litre**-1 * mole		Sabio-Rk rate law: 34613 from query {'Organism': 'Saccharomyces cerevisiae', 'ECNumber': '3.5.1.1'}	Sabio-Rk
Michaelis constant	R_ASP1	M_m444	0.35		35	7	litre**-1 * mole		Sabio-Rk rate law: 35855 from query {'Organism': 'Saccharomyces cerevisiae', 'ECNumber': '3.5.1.1'}	Sabio-Rk
Michaelis constant	R_ASP1	M_m444	0.35				mM		Organism(Saccharomyces cerevisiae), EC(3.5.1.1)	Brenda
Michaelis constant	R_ASP1	M_m444	0.38		29	6.4	litre**-1 * mole		Sabio-Rk rate law: 34604 from query {'Organism': 'Saccharomyces cerevisiae', 'ECNumber': '3.5.1.1'}	Sabio-Rk
Michaelis constant	R_ASP1	M_m444	0.525		29	6.1	litre**-1 * mole		Sabio-Rk rate law: 34603 from query {'Organism': 'Saccharomyces cerevisiae', 'ECNumber': '3.5.1.1'}	Sabio-Rk
Michaelis constant	R_ASP1	M_m444	0.6		29	5.4	litre**-1 * mole		Sabio-Rk rate law: 34601 from query {'Organism': 'Saccharomyces cerevisiae', 'ECNumber': '3.5.1.1'}	Sabio-Rk
Michaelis constant	R_ASP1	M_m444	0.74		29	5.7	litre**-1 * mole		Sabio-Rk rate law: 34602 from query {'Organism': 'Saccharomyces cerevisiae', 'ECNumber': '3.5.1.1'}	Sabio-Rk
Michaelis constant	R_ASP1	M_m444	0.74		35	8	litre**-1 * mole		Sabio-Rk rate law: 35854 from query {'Organism': 'Saccharomyces cerevisiae', 'ECNumber': '3.5.1.1'}	Sabio-Rk
Michaelis constant	R_ASP1	M_m444	0.74				mM		Organism(Saccharomyces cerevisiae), EC(3.5.1.1)	Brenda
Michaelis constant	R_ASP1	M_m444	0.8		29	6	litre**-1 * mole		Sabio-Rk rate law: 34611 from query {'Organism': 'Saccharomyces cerevisiae', 'ECNumber': '3.5.1.1'}	Sabio-Rk
Michaelis constant	R_ASP1	M_m444	1.05		29	5.2	litre**-1 * mole		Sabio-Rk rate law: 34600 from query {'Organism': 'Saccharomyces cerevisiae', 'ECNumber': '3.5.1.1'}	Sabio-Rk
Michaelis constant	R_ASP1	M_m444	1.33		29	5.6	litre**-1 * mole		Sabio-Rk rate law: 34610 from query {'Organism': 'Saccharomyces cerevisiae', 'ECNumber': '3.5.1.1'}	Sabio-Rk
Michaelis constant	R_ASP1	M_m444	1.4		29	4.9	litre**-1 * mole		Sabio-Rk rate law: 34599 from query {'Organism': 'Saccharomyces cerevisiae', 'ECNumber': '3.5.1.1'}	Sabio-Rk
Michaelis constant	R_ASP1	M_m444	1.43		29	5.2	litre**-1 * mole		Sabio-Rk rate law: 34609 from query {'Organism': 'Saccharomyces cerevisiae', 'ECNumber': '3.5.1.1'}	Sabio-Rk
Michaelis constant	R_ASP1	M_m444	1.65		29	4.5	litre**-1 * mole		Sabio-Rk rate law: 34598 from query {'Organism': 'Saccharomyces cerevisiae', 'ECNumber': '3.5.1.1'}	Sabio-Rk
Michaelis constant	R_ATH1	M_m584	11.78				mM		Organism(Saccharomyces cerevisiae), EC(3.2.1.28)	Brenda
Michaelis constant	R_BNA1	M_m246	0.0159				mM		Organism(Saccharomyces cerevisiae), EC(1.13.11.6)	Brenda
Michaelis constant	R_BNA1	M_m246	0.0192				mM		Organism(Saccharomyces cerevisiae), EC(1.13.11.6)	Brenda
Michaelis constant	R_CAR1	M_m442	15.7		30	9.5	litre**-1 * mole		Sabio-Rk rate law: 7474 from query {'Organism': 'Saccharomyces cerevisiae', 'ECNumber': '3.5.3.1'}	Sabio-Rk
Michaelis constant	R_CAR1	M_m442	15.7				mM		Organism(Saccharomyces cerevisiae), EC(3.5.3.1)	Brenda
Michaelis constant	R_CAR1	M_m442	6.5		30	9.8	litre**-1 * mole		Sabio-Rk rate law: 31164 from query {'Organism': 'Saccharomyces cerevisiae', 'ECNumber': '3.5.3.1'}	Sabio-Rk
Michaelis constant	R_CAR1	M_m442	6.5		30	9.8	litre**-1 * mole	Mutant.	Sabio-Rk rate law: 31167 from query {'Organism': 'Saccharomyces cerevisiae', 'ECNumber': '3.5.3.1'}	Sabio-Rk
Michaelis constant	R_CAT2	M_m1279	0.0177				mM		Organism(Saccharomyces cerevisiae), EC(2.3.1.7)	Brenda
Michaelis constant	R_CAT2	M_m1279	0.076				mM		Organism(Saccharomyces cerevisiae), EC(2.3.1.7)	Brenda
Michaelis constant	R_CDC19	M_m335	0.151		30	6.6	litre**-1 * mole		Sabio-Rk rate law: 45476 from query {'Organism': 'Saccharomyces cerevisiae', 'ECNumber': '2.7.1.40'}	Sabio-Rk
Michaelis constant	R_CDC19	M_m335	0.151		30	6.6	litre**-1 * mole	Mutant.	Sabio-Rk rate law: 45478 from query {'Organism': 'Saccharomyces cerevisiae', 'ECNumber': '2.7.1.40'}	Sabio-Rk
Michaelis constant	R_CDC19	M_m335	0.16		30	6.2	mM		Organism(Saccharomyces cerevisiae), EC(2.7.1.40)	Brenda
Michaelis constant	R_CDC19	M_m335	0.16		30	6.2	litre**-1 * mole		Sabio-Rk rate law: 39741 from query {'Organism': 'Saccharomyces cerevisiae', 'ECNumber': '2.7.1.40'}	Sabio-Rk
Michaelis constant	R_CDC19	M_m335	0.27			7.6	litre**-1 * mole		Sabio-Rk rate law: 46015 from query {'Organism': 'Saccharomyces cerevisiae', 'ECNumber': '2.7.1.40'}	Sabio-Rk
Michaelis constant	R_CDC19	M_m335	0.34		30	6.2	litre**-1 * mole		Sabio-Rk rate law: 39742 from query {'Organism': 'Saccharomyces cerevisiae', 'ECNumber': '2.7.1.40'}	Sabio-Rk
Michaelis constant	R_CDC19	M_m335	0.34		30	6.6	litre**-1 * mole	Mutant.	Sabio-Rk rate law: 45477 from query {'Organism': 'Saccharomyces cerevisiae', 'ECNumber': '2.7.1.40'}	Sabio-Rk
Michaelis constant	R_CDC19	M_m335	0.667			6.2	litre**-1 * mole		Sabio-Rk rate law: 35463 from query {'Organism': 'Saccharomyces cerevisiae', 'ECNumber': '2.7.1.40'}	Sabio-Rk
Michaelis constant	R_CDC19	M_m335	0.715			6.2	litre**-1 * mole		Sabio-Rk rate law: 35462 from query {'Organism': 'Saccharomyces cerevisiae', 'ECNumber': '2.7.1.40'}	Sabio-Rk
Michaelis constant	R_CDC19	M_m335	1.2		30	6.8	litre**-1 * mole		Sabio-Rk rate law: 55926 from query {'Organism': 'Saccharomyces cerevisiae', 'ECNumber': '2.7.1.40'}	Sabio-Rk
Michaelis constant	R_CDC19	M_m775	0.021		23	6.2	litre**-1 * mole		Sabio-Rk rate law: 45030 from query {'Organism': 'Saccharomyces cerevisiae', 'ECNumber': '2.7.1.40'}	Sabio-Rk
Michaelis constant	R_CDC19	M_m775	0.021			6.2	litre**-1 * mole		Sabio-Rk rate law: 9046 from query {'Organism': 'Saccharomyces cerevisiae', 'ECNumber': '2.7.1.40'}	Sabio-Rk
Michaelis constant	R_CDC19	M_m775	0.021			6.2	litre**-1 * mole	Mutant.	Sabio-Rk rate law: 9047 from query {'Organism': 'Saccharomyces cerevisiae', 'ECNumber': '2.7.1.40'}	Sabio-Rk
Michaelis constant	R_CDC19	M_m775	0.021			6.2	mM		Organism(Saccharomyces cerevisiae), EC(2.7.1.40)	Brenda
Michaelis constant	R_CDC19	M_m775	0.045			6.2	mM		Organism(Saccharomyces cerevisiae), EC(2.7.1.40)	Brenda
Michaelis constant	R_CDC19	M_m775	0.045			6.2	mM	Mutant.	Organism(Saccharomyces cerevisiae), EC(2.7.1.40)	Brenda
Michaelis constant	R_CDC19	M_m775	0.05		26	6.2	litre**-1 * mole		Sabio-Rk rate law: 43049 from query {'Organism': 'Saccharomyces cerevisiae', 'ECNumber': '2.7.1.40'}	Sabio-Rk
Michaelis constant	R_CDC19	M_m775	0.09		30	6.2	litre**-1 * mole		Sabio-Rk rate law: 39740 from query {'Organism': 'Saccharomyces cerevisiae', 'ECNumber': '2.7.1.40'}	Sabio-Rk
Michaelis constant	R_CDC19	M_m775	0.099		30	6.2	mM		Organism(Saccharomyces cerevisiae), EC(2.7.1.40)	Brenda
Michaelis constant	R_CDC19	M_m775	0.099			6.2	mM	Mutant.	Organism(Saccharomyces cerevisiae), EC(2.7.1.40)	Brenda
Michaelis constant	R_CDC19	M_m775	0.103			6.2	litre**-1 * mole		Sabio-Rk rate law: 35461 from query {'Organism': 'Saccharomyces cerevisiae', 'ECNumber': '2.7.1.40'}	Sabio-Rk
Michaelis constant	R_CDC19	M_m775	0.135		30	6.6	litre**-1 * mole		Sabio-Rk rate law: 45479 from query {'Organism': 'Saccharomyces cerevisiae', 'ECNumber': '2.7.1.40'}	Sabio-Rk
Michaelis constant	R_CDC19	M_m775	0.135		30	6.6	litre**-1 * mole	Mutant.	Sabio-Rk rate law: 45480 from query {'Organism': 'Saccharomyces cerevisiae', 'ECNumber': '2.7.1.40'}	Sabio-Rk
Michaelis constant	R_CDC19	M_m775	0.3		30	7	litre**-1 * mole		Sabio-Rk rate law: 3514 from query {'Organism': 'Saccharomyces cerevisiae', 'ECNumber': '2.7.1.40'}	Sabio-Rk
Michaelis constant	R_CDC19	M_m775	0.31			6.2	litre**-1 * mole		Sabio-Rk rate law: 9052 from query {'Organism': 'Saccharomyces cerevisiae', 'ECNumber': '2.7.1.40'}	Sabio-Rk
Michaelis constant	R_CDC19	M_m775	0.31			6.2	litre**-1 * mole	Mutant.	Sabio-Rk rate law: 9053 from query {'Organism': 'Saccharomyces cerevisiae', 'ECNumber': '2.7.1.40'}	Sabio-Rk
Michaelis constant	R_CDC19	M_m775	0.31			6.2	mM		Organism(Saccharomyces cerevisiae), EC(2.7.1.40)	Brenda
Michaelis constant	R_CDC19	M_m775	0.36		30	6.8	litre**-1 * mole		Sabio-Rk rate law: 55925 from query {'Organism': 'Saccharomyces cerevisiae', 'ECNumber': '2.7.1.40'}	Sabio-Rk
Michaelis constant	R_CDC19	M_m775	0.4		30	7	litre**-1 * mole		Sabio-Rk rate law: 3517 from query {'Organism': 'Saccharomyces cerevisiae', 'ECNumber': '2.7.1.40'}	Sabio-Rk
Michaelis constant	R_CDC19	M_m775	0.7		30	7	litre**-1 * mole		Sabio-Rk rate law: 3516 from query {'Organism': 'Saccharomyces cerevisiae', 'ECNumber': '2.7.1.40'}	Sabio-Rk
Michaelis constant	R_CDC19	M_m775	1.18			6.2	mM		Organism(Saccharomyces cerevisiae), EC(2.7.1.40)	Brenda
Michaelis constant	R_CDC19	M_m775	1.18			6.2	mM	Mutant.	Organism(Saccharomyces cerevisiae), EC(2.7.1.40)	Brenda
Michaelis constant	R_CDC19	M_m775	1.99			6.2	litre**-1 * mole		Sabio-Rk rate law: 35460 from query {'Organism': 'Saccharomyces cerevisiae', 'ECNumber': '2.7.1.40'}	Sabio-Rk
Michaelis constant	R_CDC19	M_m775	10		30	7	litre**-1 * mole		Sabio-Rk rate law: 3515 from query {'Organism': 'Saccharomyces cerevisiae', 'ECNumber': '2.7.1.40'}	Sabio-Rk
Michaelis constant	R_CDC19	M_m775	10			6.2	litre**-1 * mole	Mutant.	Sabio-Rk rate law: 9044 from query {'Organism': 'Saccharomyces cerevisiae', 'ECNumber': '2.7.1.40'}	Sabio-Rk
Michaelis constant	R_CDC19	M_m775	10.7			6.2	litre**-1 * mole		Sabio-Rk rate law: 35467 from query {'Organism': 'Saccharomyces cerevisiae', 'ECNumber': '2.7.1.40'}	Sabio-Rk
Michaelis constant	R_CDC19	M_m775	13.2			6.2	litre**-1 * mole		Sabio-Rk rate law: 35468 from query {'Organism': 'Saccharomyces cerevisiae', 'ECNumber': '2.7.1.40'}	Sabio-Rk
Michaelis constant	R_CDC19	M_m775	17.2			6.2	litre**-1 * mole		Sabio-Rk rate law: 35469 from query {'Organism': 'Saccharomyces cerevisiae', 'ECNumber': '2.7.1.40'}	Sabio-Rk
Michaelis constant	R_CDC19	M_m775	19.1			6.2	litre**-1 * mole		Sabio-Rk rate law: 35470 from query {'Organism': 'Saccharomyces cerevisiae', 'ECNumber': '2.7.1.40'}	Sabio-Rk
Michaelis constant	R_CDC60	M_m340	0.11				mM		Organism(Saccharomyces cerevisiae), EC(6.1.1.4)	Brenda
Michaelis constant	R_CDC60	M_m340	0.3				mM		Organism(Saccharomyces cerevisiae), EC(6.1.1.4)	Brenda
Michaelis constant	R_CDC60	M_m469	0.0041				mM		Organism(Saccharomyces cerevisiae), EC(6.1.1.4)	Brenda
Michaelis constant	R_CDC60	M_m469	0.01				mM		Organism(Saccharomyces cerevisiae), EC(6.1.1.4)	Brenda
Michaelis constant	R_CDC60	M_m469	0.02				mM		Organism(Saccharomyces cerevisiae), EC(6.1.1.4)	Brenda
Michaelis constant	R_CDD1_1	M_m614	0.25				mM		Organism(Saccharomyces cerevisiae), EC(3.5.4.5)	Brenda
Michaelis constant	R_CDS1_1	M_m1096	1		30	6.5	mM		Organism(Saccharomyces cerevisiae), EC(2.7.7.41)	Brenda
Michaelis constant	R_CDS1_1	M_m1223	0.5		30	6.5	mM		Organism(Saccharomyces cerevisiae), EC(2.7.7.41)	Brenda
Michaelis constant	R_CDS1_1	M_m1223	0.5				mM		Organism(Saccharomyces cerevisiae), EC(2.7.7.41)	Brenda
Michaelis constant	R_CDS1_2	M_m360	1		30	6.5	mM		Organism(Saccharomyces cerevisiae), EC(2.7.7.41)	Brenda
Michaelis constant	R_CDS1_2	M_m769	0.5		30	6.5	mM		Organism(Saccharomyces cerevisiae), EC(2.7.7.41)	Brenda
Michaelis constant	R_CDS1_2	M_m769	0.5				mM		Organism(Saccharomyces cerevisiae), EC(2.7.7.41)	Brenda
Michaelis constant	R_CKI1	M_m340	0.09		30	9.5	mM		Organism(Saccharomyces cerevisiae), EC(2.7.1.32)	Brenda
Michaelis constant	R_CKI1	M_m340	0.09				mM		Organism(Saccharomyces cerevisiae), EC(2.7.1.32)	Brenda
Michaelis constant	R_CKI1	M_m340	0.14		25	8.5	mM		Organism(Saccharomyces cerevisiae), EC(2.7.1.32)	Brenda
Michaelis constant	R_CKI1	M_m609	0.27		30	9.5	mM		Organism(Saccharomyces cerevisiae), EC(2.7.1.32)	Brenda
Michaelis constant	R_CKI1	M_m609	0.27				mM		Organism(Saccharomyces cerevisiae), EC(2.7.1.32)	Brenda
Michaelis constant	R_CTA1	M_m1283	125		37	7	litre**-1 * mole		Sabio-Rk rate law: 44729 from query {'Organism': 'Saccharomyces cerevisiae', 'ECNumber': '1.11.1.6'}	Sabio-Rk
Michaelis constant	R_CTA1	M_m1283	125				mM		Organism(Saccharomyces cerevisiae), EC(1.11.1.6)	Brenda
Michaelis constant	R_CTA1	M_m1283	94		37	7	litre**-1 * mole		Sabio-Rk rate law: 44713 from query {'Organism': 'Saccharomyces cerevisiae', 'ECNumber': '1.11.1.6'}	Sabio-Rk
Michaelis constant	R_CTT1	M_m699	125		37	7	litre**-1 * mole		Sabio-Rk rate law: 44729 from query {'Organism': 'Saccharomyces cerevisiae', 'ECNumber': '1.11.1.6'}	Sabio-Rk
Michaelis constant	R_CTT1	M_m699	125				mM		Organism(Saccharomyces cerevisiae), EC(1.11.1.6)	Brenda
Michaelis constant	R_CTT1	M_m699	94		37	7	litre**-1 * mole		Sabio-Rk rate law: 44713 from query {'Organism': 'Saccharomyces cerevisiae', 'ECNumber': '1.11.1.6'}	Sabio-Rk
Michaelis constant	R_CYB2	M_m1056	0.037				mM		Organism(Saccharomyces cerevisiae), EC(1.1.2.3)	Brenda
Michaelis constant	R_CYB2	M_m1056	0.037				mM	Mutant.	Organism(Saccharomyces cerevisiae), EC(1.1.2.3)	Brenda
Michaelis constant	R_CYB2	M_m1056	0.05		30	7	litre**-1 * mole		Sabio-Rk rate law: 7380 from query {'Organism': 'Saccharomyces cerevisiae', 'ECNumber': '1.1.2.3'}	Sabio-Rk
Michaelis constant	R_CYB2	M_m1056	0.05		30	7	litre**-1 * mole	Mutant.	Sabio-Rk rate law: 7381 from query {'Organism': 'Saccharomyces cerevisiae', 'ECNumber': '1.1.2.3'}	Sabio-Rk
Michaelis constant	R_CYB2	M_m1056	0.05		5	7	litre**-1 * mole		Sabio-Rk rate law: 7378 from query {'Organism': 'Saccharomyces cerevisiae', 'ECNumber': '1.1.2.3'}	Sabio-Rk
Michaelis constant	R_CYB2	M_m1056	0.07		5	7	litre**-1 * mole		Sabio-Rk rate law: 7376 from query {'Organism': 'Saccharomyces cerevisiae', 'ECNumber': '1.1.2.3'}	Sabio-Rk
Michaelis constant	R_CYB2	M_m1056	0.07		5	7	litre**-1 * mole	Mutant.	Sabio-Rk rate law: 7379 from query {'Organism': 'Saccharomyces cerevisiae', 'ECNumber': '1.1.2.3'}	Sabio-Rk
Michaelis constant	R_CYB2	M_m1056	0.16		25	7	mM		Organism(Saccharomyces cerevisiae), EC(1.1.2.3)	Brenda
Michaelis constant	R_CYB2	M_m1056	0.16		25	7.5	mM	Mutant.	Organism(Saccharomyces cerevisiae), EC(1.1.2.3)	Brenda
Michaelis constant	R_CYB2	M_m1056	0.16				mM		Organism(Saccharomyces cerevisiae), EC(1.1.2.3)	Brenda
Michaelis constant	R_CYB2	M_m1056	0.16				mM	Mutant.	Organism(Saccharomyces cerevisiae), EC(1.1.2.3)	Brenda
Michaelis constant	R_CYB2	M_m1056	0.24		25	7	mM	Mutant.	Organism(Saccharomyces cerevisiae), EC(1.1.2.3)	Brenda
Michaelis constant	R_CYB2	M_m1056	0.24		5	7	litre**-1 * mole		Sabio-Rk rate law: 7374 from query {'Organism': 'Saccharomyces cerevisiae', 'ECNumber': '1.1.2.3'}	Sabio-Rk
Michaelis constant	R_CYB2	M_m1056	0.24				mM		Organism(Saccharomyces cerevisiae), EC(1.1.2.3)	Brenda
Michaelis constant	R_CYB2	M_m1056	0.24				mM	Mutant.	Organism(Saccharomyces cerevisiae), EC(1.1.2.3)	Brenda
Michaelis constant	R_CYB2	M_m1056	0.29		30	7	litre**-1 * mole		Sabio-Rk rate law: 7410 from query {'Organism': 'Saccharomyces cerevisiae', 'ECNumber': '1.1.2.3'}	Sabio-Rk
Michaelis constant	R_CYB2	M_m1056	0.29				mM		Organism(Saccharomyces cerevisiae), EC(1.1.2.3)	Brenda
Michaelis constant	R_CYB2	M_m1056	0.29				mM	Mutant.	Organism(Saccharomyces cerevisiae), EC(1.1.2.3)	Brenda
Michaelis constant	R_CYB2	M_m1056	0.3		30	7	litre**-1 * mole		Sabio-Rk rate law: 7392 from query {'Organism': 'Saccharomyces cerevisiae', 'ECNumber': '1.1.2.3'}	Sabio-Rk
Michaelis constant	R_CYB2	M_m1056	0.36				mM		Organism(Saccharomyces cerevisiae), EC(1.1.2.3)	Brenda
Michaelis constant	R_CYB2	M_m1056	0.4		5	7	mM	Mutant.	Organism(Saccharomyces cerevisiae), EC(1.1.2.3)	Brenda
Michaelis constant	R_CYB2	M_m1056	0.4				mM		Organism(Saccharomyces cerevisiae), EC(1.1.2.3)	Brenda
Michaelis constant	R_CYB2	M_m1056	0.4				mM	Mutant.	Organism(Saccharomyces cerevisiae), EC(1.1.2.3)	Brenda
Michaelis constant	R_CYB2	M_m1056	0.42		5	7	litre**-1 * mole		Sabio-Rk rate law: 7373 from query {'Organism': 'Saccharomyces cerevisiae', 'ECNumber': '1.1.2.3'}	Sabio-Rk
Michaelis constant	R_CYB2	M_m1056	0.49		30	7	litre**-1 * mole		Sabio-Rk rate law: 7407 from query {'Organism': 'Saccharomyces cerevisiae', 'ECNumber': '1.1.2.3'}	Sabio-Rk
Michaelis constant	R_CYB2	M_m1056	0.49		30	7	litre**-1 * mole	Mutant.	Sabio-Rk rate law: 7053 from query {'Organism': 'Saccharomyces cerevisiae', 'ECNumber': '1.1.2.3'}	Sabio-Rk
Michaelis constant	R_CYB2	M_m1056	0.49		30	7	litre**-1 * mole	Mutant.	Sabio-Rk rate law: 7408 from query {'Organism': 'Saccharomyces cerevisiae', 'ECNumber': '1.1.2.3'}	Sabio-Rk
Michaelis constant	R_CYB2	M_m1056	0.49				mM		Organism(Saccharomyces cerevisiae), EC(1.1.2.3)	Brenda
Michaelis constant	R_CYB2	M_m1056	0.5				mM		Organism(Saccharomyces cerevisiae), EC(1.1.2.3)	Brenda
Michaelis constant	R_CYB2	M_m1056	0.5				mM	Mutant.	Organism(Saccharomyces cerevisiae), EC(1.1.2.3)	Brenda
Michaelis constant	R_CYB2	M_m1056	0.52		5	7	litre**-1 * mole		Sabio-Rk rate law: 7375 from query {'Organism': 'Saccharomyces cerevisiae', 'ECNumber': '1.1.2.3'}	Sabio-Rk
Michaelis constant	R_CYB2	M_m1056	0.53		25	7.5	mM		Organism(Saccharomyces cerevisiae), EC(1.1.2.3)	Brenda
Michaelis constant	R_CYB2	M_m1056	0.53		30	7	litre**-1 * mole		Sabio-Rk rate law: 7411 from query {'Organism': 'Saccharomyces cerevisiae', 'ECNumber': '1.1.2.3'}	Sabio-Rk
Michaelis constant	R_CYB2	M_m1056	0.53		30	7	litre**-1 * mole	Mutant.	Sabio-Rk rate law: 7412 from query {'Organism': 'Saccharomyces cerevisiae', 'ECNumber': '1.1.2.3'}	Sabio-Rk
Michaelis constant	R_CYB2	M_m1056	0.54		5	7	mM		Organism(Saccharomyces cerevisiae), EC(1.1.2.3)	Brenda
Michaelis constant	R_CYB2	M_m1056	0.54				mM		Organism(Saccharomyces cerevisiae), EC(1.1.2.3)	Brenda
Michaelis constant	R_CYB2	M_m1056	0.54				mM	Mutant.	Organism(Saccharomyces cerevisiae), EC(1.1.2.3)	Brenda
Michaelis constant	R_CYB2	M_m1056	0.54				mM	Mutant.	Organism(Saccharomyces cerevisiae), EC(1.1.2.3)	Brenda
Michaelis constant	R_CYB2	M_m1056	0.55		30	7	litre**-1 * mole		Sabio-Rk rate law: 7382 from query {'Organism': 'Saccharomyces cerevisiae', 'ECNumber': '1.1.2.3'}	Sabio-Rk
Michaelis constant	R_CYB2	M_m1056	0.57		30	7	litre**-1 * mole		Sabio-Rk rate law: 7396 from query {'Organism': 'Saccharomyces cerevisiae', 'ECNumber': '1.1.2.3'}	Sabio-Rk
Michaelis constant	R_CYB2	M_m1056	0.61		30	7	litre**-1 * mole		Sabio-Rk rate law: 7393 from query {'Organism': 'Saccharomyces cerevisiae', 'ECNumber': '1.1.2.3'}	Sabio-Rk
Michaelis constant	R_CYB2	M_m1056	0.61		30	7	litre**-1 * mole	Mutant.	Sabio-Rk rate law: 7395 from query {'Organism': 'Saccharomyces cerevisiae', 'ECNumber': '1.1.2.3'}	Sabio-Rk
Michaelis constant	R_CYB2	M_m1056	0.61		5	7	litre**-1 * mole	Mutant.	Sabio-Rk rate law: 7405 from query {'Organism': 'Saccharomyces cerevisiae', 'ECNumber': '1.1.2.3'}	Sabio-Rk
Michaelis constant	R_CYB2	M_m1056	0.62		5	7	litre**-1 * mole		Sabio-Rk rate law: 7372 from query {'Organism': 'Saccharomyces cerevisiae', 'ECNumber': '1.1.2.3'}	Sabio-Rk
Michaelis constant	R_CYB2	M_m1056	0.66		30	7.5	mM		Organism(Saccharomyces cerevisiae), EC(1.1.2.3)	Brenda
Michaelis constant	R_CYB2	M_m1056	0.84		25	7.5	mM		Organism(Saccharomyces cerevisiae), EC(1.1.2.3)	Brenda
Michaelis constant	R_CYB2	M_m1056	0.86		25	7.5	mM		Organism(Saccharomyces cerevisiae), EC(1.1.2.3)	Brenda
Michaelis constant	R_CYB2	M_m1056	0.89		5	7	mM		Organism(Saccharomyces cerevisiae), EC(1.1.2.3)	Brenda
Michaelis constant	R_CYB2	M_m1056	0.89		5		mM		Organism(Saccharomyces cerevisiae), EC(1.1.2.3)	Brenda
Michaelis constant	R_CYB2	M_m1056	0.9		5		mM		Organism(Saccharomyces cerevisiae), EC(1.1.2.3)	Brenda
Michaelis constant	R_CYB2	M_m1056	0.94		5		mM		Organism(Saccharomyces cerevisiae), EC(1.1.2.3)	Brenda
Michaelis constant	R_CYB2	M_m1056	0.95		30	7	litre**-1 * mole		Sabio-Rk rate law: 7397 from query {'Organism': 'Saccharomyces cerevisiae', 'ECNumber': '1.1.2.3'}	Sabio-Rk
Michaelis constant	R_CYB2	M_m1056	1.03		5		mM		Organism(Saccharomyces cerevisiae), EC(1.1.2.3)	Brenda
Michaelis constant	R_CYB2	M_m1056	1.18		5		mM		Organism(Saccharomyces cerevisiae), EC(1.1.2.3)	Brenda
Michaelis constant	R_CYB2	M_m1056	1.5		5		mM		Organism(Saccharomyces cerevisiae), EC(1.1.2.3)	Brenda
Michaelis constant	R_CYB2	M_m1056	1.6				mM		Organism(Saccharomyces cerevisiae), EC(1.1.2.3)	Brenda
Michaelis constant	R_CYB2	M_m1056	125				mM	Mutant.	Organism(Saccharomyces cerevisiae), EC(1.1.2.3)	Brenda
Michaelis constant	R_CYB2	M_m1056	131		30	7	litre**-1 * mole		Sabio-Rk rate law: 7388 from query {'Organism': 'Saccharomyces cerevisiae', 'ECNumber': '1.1.2.3'}	Sabio-Rk
Michaelis constant	R_CYB2	M_m1056	17.9		30	7	litre**-1 * mole		Sabio-Rk rate law: 7390 from query {'Organism': 'Saccharomyces cerevisiae', 'ECNumber': '1.1.2.3'}	Sabio-Rk
Michaelis constant	R_CYB2	M_m1056	17.9		30	7	litre**-1 * mole	Mutant.	Sabio-Rk rate law: 7391 from query {'Organism': 'Saccharomyces cerevisiae', 'ECNumber': '1.1.2.3'}	Sabio-Rk
Michaelis constant	R_CYB2	M_m1056	2.3		5	7	mM	Mutant.	Organism(Saccharomyces cerevisiae), EC(1.1.2.3)	Brenda
Michaelis constant	R_CYB2	M_m1056	2.3		5		mM		Organism(Saccharomyces cerevisiae), EC(1.1.2.3)	Brenda
Michaelis constant	R_CYB2	M_m1056	2.7		5		mM		Organism(Saccharomyces cerevisiae), EC(1.1.2.3)	Brenda
Michaelis constant	R_CYB2	M_m1056	2.8		25	7.5	mM	Mutant.	Organism(Saccharomyces cerevisiae), EC(1.1.2.3)	Brenda
Michaelis constant	R_CYB2	M_m1056	2.8		5		mM		Organism(Saccharomyces cerevisiae), EC(1.1.2.3)	Brenda
Michaelis constant	R_CYB2	M_m1056	2.8				mM	Mutant.	Organism(Saccharomyces cerevisiae), EC(1.1.2.3)	Brenda
Michaelis constant	R_CYB2	M_m1056	355		5	7	litre**-1 * mole		Sabio-Rk rate law: 7386 from query {'Organism': 'Saccharomyces cerevisiae', 'ECNumber': '1.1.2.3'}	Sabio-Rk
Michaelis constant	R_CYB2	M_m1056	355		5	7	litre**-1 * mole	Mutant.	Sabio-Rk rate law: 7387 from query {'Organism': 'Saccharomyces cerevisiae', 'ECNumber': '1.1.2.3'}	Sabio-Rk
Michaelis constant	R_CYB2	M_m1056	4		5		mM		Organism(Saccharomyces cerevisiae), EC(1.1.2.3)	Brenda
Michaelis constant	R_CYB2	M_m1056	4.6		5		mM		Organism(Saccharomyces cerevisiae), EC(1.1.2.3)	Brenda
Michaelis constant	R_CYB2	M_m1056	4.6		5		mM	Mutant.	Organism(Saccharomyces cerevisiae), EC(1.1.2.3)	Brenda
Michaelis constant	R_CYB2	M_m1056	45		5	7	litre**-1 * mole		Sabio-Rk rate law: 7384 from query {'Organism': 'Saccharomyces cerevisiae', 'ECNumber': '1.1.2.3'}	Sabio-Rk
Michaelis constant	R_CYB2	M_m1056	473		30	7	litre**-1 * mole	Mutant.	Sabio-Rk rate law: 7053 from query {'Organism': 'Saccharomyces cerevisiae', 'ECNumber': '1.1.2.3'}	Sabio-Rk
Michaelis constant	R_CYB2	M_m1056	8.9		5		mM	Mutant.	Organism(Saccharomyces cerevisiae), EC(1.1.2.3)	Brenda
Michaelis constant	R_CYB2	M_m1056	8.9				mM		Organism(Saccharomyces cerevisiae), EC(1.1.2.3)	Brenda
Michaelis constant	R_CYB2	M_m1056	8.9				mM	Mutant.	Organism(Saccharomyces cerevisiae), EC(1.1.2.3)	Brenda
Michaelis constant	R_CYB2	M_m1185	0.01		25	7.5	mM		Organism(Saccharomyces cerevisiae), EC(1.1.2.3)	Brenda
Michaelis constant	R_CYB2	M_m1185	0.01		25	7.5	mM		Organism(Saccharomyces cerevisiae), EC(1.1.2.3)	Brenda
Michaelis constant	R_CYB2	M_m1185	0.023		25	7.5	mM		Organism(Saccharomyces cerevisiae), EC(1.1.2.3)	Brenda
Michaelis constant	R_CYB2	M_m1185	0.045		30	7	mM	Mutant.	Organism(Saccharomyces cerevisiae), EC(1.1.2.3)	Brenda
Michaelis constant	R_CYB2	M_m1185	0.045		5	7	mM		Organism(Saccharomyces cerevisiae), EC(1.1.2.3)	Brenda
Michaelis constant	R_CYB2	M_m1185	0.49		25	7.5	mM	Mutant.	Organism(Saccharomyces cerevisiae), EC(1.1.2.3)	Brenda
Michaelis constant	R_CYB2	M_m1185	207		30	7	litre**-1 * mole	Mutant.	Sabio-Rk rate law: 7052 from query {'Organism': 'Saccharomyces cerevisiae', 'ECNumber': '1.1.2.3'}	Sabio-Rk
Michaelis constant	R_CYR1	M_m340	1.6				mM		Organism(Saccharomyces cerevisiae), EC(4.6.1.1)	Brenda
Michaelis constant	R_CYS3	M_m450	0.42		25	7.8	mM		Organism(Saccharomyces cerevisiae), EC(4.4.1.1)	Brenda
Michaelis constant	R_CYS3	M_m450	0.45		25	7.8	mM		Organism(Saccharomyces cerevisiae), EC(4.4.1.1)	Brenda
Michaelis constant	R_CYS3	M_m450	0.71		25	7.2	mM		Organism(Saccharomyces cerevisiae), EC(4.4.1.1)	Brenda
Michaelis constant	R_CYS3	M_m450	0.71		25	7.2	mM	Mutant.	Organism(Saccharomyces cerevisiae), EC(4.4.1.1)	Brenda
Michaelis constant	R_CYS3	M_m450	0.71		25	7.8	mM	Mutant.	Organism(Saccharomyces cerevisiae), EC(4.4.1.1)	Brenda
Michaelis constant	R_CYS4	M_m481	0.7				mM		Organism(Saccharomyces cerevisiae), EC(4.2.1.22)	Brenda
Michaelis constant	R_CYS4	M_m481	1.2		37	8.6	mM		Organism(Saccharomyces cerevisiae), EC(4.2.1.22)	Brenda
Michaelis constant	R_CYS4	M_m481	2.19				mM		Organism(Saccharomyces cerevisiae), EC(4.2.1.22)	Brenda
Michaelis constant	R_CYS4	M_m481	2.2		37		mM		Organism(Saccharomyces cerevisiae), EC(4.2.1.22)	Brenda
Michaelis constant	R_CYS4	M_m481	3.5		37		mM		Organism(Saccharomyces cerevisiae), EC(4.2.1.22)	Brenda
Michaelis constant	R_CYS4	M_m481	4.9		37		mM		Organism(Saccharomyces cerevisiae), EC(4.2.1.22)	Brenda
Michaelis constant	R_CYS4	M_m481	4.9				mM	Mutant.	Organism(Saccharomyces cerevisiae), EC(4.2.1.22)	Brenda
Michaelis constant	R_CYS4	M_m697	0.21				mM		Organism(Saccharomyces cerevisiae), EC(4.2.1.22)	Brenda
Michaelis constant	R_CYS4	M_m697	0.3		37	8.6	mM		Organism(Saccharomyces cerevisiae), EC(4.2.1.22)	Brenda
Michaelis constant	R_CYS4	M_m697	1.2		37		mM		Organism(Saccharomyces cerevisiae), EC(4.2.1.22)	Brenda
Michaelis constant	R_CYS4	M_m697	2.2		37		mM		Organism(Saccharomyces cerevisiae), EC(4.2.1.22)	Brenda
Michaelis constant	R_CYS4	M_m697	2.25				mM		Organism(Saccharomyces cerevisiae), EC(4.2.1.22)	Brenda
Michaelis constant	R_CYS4	M_m697	2.3		37		mM		Organism(Saccharomyces cerevisiae), EC(4.2.1.22)	Brenda
Michaelis constant	R_CYS4	M_m697	21.5				mM	Mutant.	Organism(Saccharomyces cerevisiae), EC(4.2.1.22)	Brenda
Michaelis constant	R_DAK1	M_m340	0.1				mM		Organism(Saccharomyces cerevisiae), EC(2.7.1.29)	Brenda
Michaelis constant	R_DAK1	M_m340	0.48				mM		Organism(Saccharomyces cerevisiae), EC(2.7.1.29)	Brenda
Michaelis constant	R_DAK1	M_m679	0.005				mM		Organism(Saccharomyces cerevisiae), EC(2.7.1.29)	Brenda
Michaelis constant	R_DAL7_1	M_m570	0.083				mM		Organism(Saccharomyces cerevisiae), EC(2.3.3.9)	Brenda
Michaelis constant	R_DAL7_1	M_m688	0.093				mM		Organism(Saccharomyces cerevisiae), EC(2.3.3.9)	Brenda
Michaelis constant	R_DAL7_1	M_m688	0.1				mM		Organism(Saccharomyces cerevisiae), EC(2.3.3.9)	Brenda
Michaelis constant	R_DAL7_2	M_m1279	0.083				mM		Organism(Saccharomyces cerevisiae), EC(2.3.3.9)	Brenda
Michaelis constant	R_DAL7_2	M_m1341	0.093				mM		Organism(Saccharomyces cerevisiae), EC(2.3.3.9)	Brenda
Michaelis constant	R_DAL7_2	M_m1341	0.1				mM		Organism(Saccharomyces cerevisiae), EC(2.3.3.9)	Brenda
Michaelis constant	R_DCD1_1	M_m621	1				mM		Organism(Saccharomyces cerevisiae), EC(3.5.4.12)	Brenda
Michaelis constant	R_DFR1_1	M_m1180	0.013				mM		Organism(Saccharomyces cerevisiae), EC(1.5.1.3)	Brenda
Michaelis constant	R_DFR1_2	M_m646	0.013				mM		Organism(Saccharomyces cerevisiae), EC(1.5.1.3)	Brenda
Michaelis constant	R_DLD1	M_m1050	0.055				mM		Organism(Saccharomyces cerevisiae), EC(1.1.2.4)	Brenda
Michaelis constant	R_DLD1	M_m1050	0.285				mM		Organism(Saccharomyces cerevisiae), EC(1.1.2.4)	Brenda
Michaelis constant	R_DPM1	M_m413	0.0011		37	7	mM		Organism(Saccharomyces cerevisiae), EC(2.4.1.83)	Brenda
Michaelis constant	R_DPM1	M_m413	0.0011		37	7	litre**-1 * mole		Sabio-Rk rate law: 47586 from query {'Organism': 'Saccharomyces cerevisiae', 'ECNumber': '2.4.1.83'}	Sabio-Rk
Michaelis constant	R_DPM1	M_m413	0.0012		37	7	mM		Organism(Saccharomyces cerevisiae), EC(2.4.1.83)	Brenda
Michaelis constant	R_DPM1	M_m413	0.0012		37	7	litre**-1 * mole		Sabio-Rk rate law: 47587 from query {'Organism': 'Saccharomyces cerevisiae', 'ECNumber': '2.4.1.83'}	Sabio-Rk
Michaelis constant	R_DPM1	M_m655	0.0025				mM		Organism(Saccharomyces cerevisiae), EC(2.4.1.83)	Brenda
Michaelis constant	R_DPM1	M_m655	0.0027				mM		Organism(Saccharomyces cerevisiae), EC(2.4.1.83)	Brenda
Michaelis constant	R_DPM1	M_m655	0.0106				mM		Organism(Saccharomyces cerevisiae), EC(2.4.1.83)	Brenda
Michaelis constant	R_DPS1	M_m340	0.021		30	7.2	litre**-1 * mole		Sabio-Rk rate law: 55377 from query {'Organism': 'Saccharomyces cerevisiae', 'ECNumber': '6.1.1.12'}	Sabio-Rk
Michaelis constant	R_DPS1	M_m340	0.021		30	7.2	litre**-1 * mole	Mutant.	Sabio-Rk rate law: 55381 from query {'Organism': 'Saccharomyces cerevisiae', 'ECNumber': '6.1.1.12'}	Sabio-Rk
Michaelis constant	R_DPS1	M_m340	0.023				mM		Organism(Saccharomyces cerevisiae), EC(6.1.1.12)	Brenda
Michaelis constant	R_DPS1	M_m340	0.028		30	7.2	litre**-1 * mole		Sabio-Rk rate law: 55376 from query {'Organism': 'Saccharomyces cerevisiae', 'ECNumber': '6.1.1.12'}	Sabio-Rk
Michaelis constant	R_DPS1	M_m340	0.028		30	7.2	litre**-1 * mole	Mutant.	Sabio-Rk rate law: 55380 from query {'Organism': 'Saccharomyces cerevisiae', 'ECNumber': '6.1.1.12'}	Sabio-Rk
Michaelis constant	R_DPS1	M_m340	0.03		30	7.2	litre**-1 * mole	Mutant.	Sabio-Rk rate law: 55379 from query {'Organism': 'Saccharomyces cerevisiae', 'ECNumber': '6.1.1.12'}	Sabio-Rk
Michaelis constant	R_DPS1	M_m340	0.03		37	7.5	litre**-1 * mole		Sabio-Rk rate law: 5417 from query {'Organism': 'Saccharomyces cerevisiae', 'ECNumber': '6.1.1.12'}	Sabio-Rk
Michaelis constant	R_DPS1	M_m340	0.03		37	7.5	litre**-1 * mole		Sabio-Rk rate law: 7415 from query {'Organism': 'Saccharomyces cerevisiae', 'ECNumber': '6.1.1.12'}	Sabio-Rk
Michaelis constant	R_DPS1	M_m340	0.03		37	7.5	litre**-1 * mole	Mutant.	Sabio-Rk rate law: 5418 from query {'Organism': 'Saccharomyces cerevisiae', 'ECNumber': '6.1.1.12'}	Sabio-Rk
Michaelis constant	R_DPS1	M_m340	0.03		37	7.5	litre**-1 * mole	Mutant.	Sabio-Rk rate law: 7417 from query {'Organism': 'Saccharomyces cerevisiae', 'ECNumber': '6.1.1.12'}	Sabio-Rk
Michaelis constant	R_DPS1	M_m340	0.04				mM		Organism(Saccharomyces cerevisiae), EC(6.1.1.12)	Brenda
Michaelis constant	R_DPS1	M_m340	0.56		30	7.2	litre**-1 * mole		Sabio-Rk rate law: 55369 from query {'Organism': 'Saccharomyces cerevisiae', 'ECNumber': '6.1.1.12'}	Sabio-Rk
Michaelis constant	R_DPS1	M_m340	0.56		30	7.2	litre**-1 * mole	Mutant.	Sabio-Rk rate law: 55371 from query {'Organism': 'Saccharomyces cerevisiae', 'ECNumber': '6.1.1.12'}	Sabio-Rk
Michaelis constant	R_DPS1	M_m447	0.4				mM		Organism(Saccharomyces cerevisiae), EC(6.1.1.12)	Brenda
Michaelis constant	R_DPS1	M_m447	0.5		30	7.2	litre**-1 * mole		Sabio-Rk rate law: 55368 from query {'Organism': 'Saccharomyces cerevisiae', 'ECNumber': '6.1.1.12'}	Sabio-Rk
Michaelis constant	R_DPS1	M_m447	0.5		30	7.2	litre**-1 * mole	Mutant.	Sabio-Rk rate law: 55372 from query {'Organism': 'Saccharomyces cerevisiae', 'ECNumber': '6.1.1.12'}	Sabio-Rk
Michaelis constant	R_DPS1	M_m447	0.51		30	7.2	litre**-1 * mole		Sabio-Rk rate law: 55376 from query {'Organism': 'Saccharomyces cerevisiae', 'ECNumber': '6.1.1.12'}	Sabio-Rk
Michaelis constant	R_DPS1	M_m447	0.51		30	7.2	litre**-1 * mole	Mutant.	Sabio-Rk rate law: 55380 from query {'Organism': 'Saccharomyces cerevisiae', 'ECNumber': '6.1.1.12'}	Sabio-Rk
Michaelis constant	R_DPS1	M_m447	0.53		30	7.2	litre**-1 * mole		Sabio-Rk rate law: 55377 from query {'Organism': 'Saccharomyces cerevisiae', 'ECNumber': '6.1.1.12'}	Sabio-Rk
Michaelis constant	R_DPS1	M_m447	0.53		30	7.2	litre**-1 * mole	Mutant.	Sabio-Rk rate law: 55375 from query {'Organism': 'Saccharomyces cerevisiae', 'ECNumber': '6.1.1.12'}	Sabio-Rk
Michaelis constant	R_DPS1	M_m447	2.2				mM		Organism(Saccharomyces cerevisiae), EC(6.1.1.12)	Brenda
Michaelis constant	R_DPS1	M_m447	2.5		30	7.2	litre**-1 * mole	Mutant.	Sabio-Rk rate law: 55379 from query {'Organism': 'Saccharomyces cerevisiae', 'ECNumber': '6.1.1.12'}	Sabio-Rk
Michaelis constant	R_DPS1	M_m447	2.5		37	7.2	litre**-1 * mole		Sabio-Rk rate law: 5419 from query {'Organism': 'Saccharomyces cerevisiae', 'ECNumber': '6.1.1.12'}	Sabio-Rk
Michaelis constant	R_DPS1	M_m447	2.5		37	7.2	litre**-1 * mole		Sabio-Rk rate law: 7414 from query {'Organism': 'Saccharomyces cerevisiae', 'ECNumber': '6.1.1.12'}	Sabio-Rk
Michaelis constant	R_DPS1	M_m447	2.5		37	7.2	litre**-1 * mole	Mutant.	Sabio-Rk rate law: 5420 from query {'Organism': 'Saccharomyces cerevisiae', 'ECNumber': '6.1.1.12'}	Sabio-Rk
Michaelis constant	R_DPS1	M_m447	2.5		37	7.2	litre**-1 * mole	Mutant.	Sabio-Rk rate law: 7420 from query {'Organism': 'Saccharomyces cerevisiae', 'ECNumber': '6.1.1.12'}	Sabio-Rk
Michaelis constant	R_DPS1	M_m820	0.5		30	7.2	litre**-1 * mole	Mutant.	Sabio-Rk rate law: 55374 from query {'Organism': 'Saccharomyces cerevisiae', 'ECNumber': '6.1.1.12'}	Sabio-Rk
Michaelis constant	R_DPS1	M_m820	4.1e-05		30	7.2	litre**-1 * mole		Sabio-Rk rate law: 55368 from query {'Organism': 'Saccharomyces cerevisiae', 'ECNumber': '6.1.1.12'}	Sabio-Rk
Michaelis constant	R_DPS1	M_m820	4.1e-05		30	7.2	litre**-1 * mole	Mutant.	Sabio-Rk rate law: 55374 from query {'Organism': 'Saccharomyces cerevisiae', 'KeggReactionID': 'R05577'}	Sabio-Rk
Michaelis constant	R_DPS1	M_m820	4.5e-05		30	7.2	litre**-1 * mole		Sabio-Rk rate law: 55369 from query {'Organism': 'Saccharomyces cerevisiae', 'ECNumber': '6.1.1.12'}	Sabio-Rk
Michaelis constant	R_DPS1	M_m820	4.5e-05		30	7.2	litre**-1 * mole	Mutant.	Sabio-Rk rate law: 55371 from query {'Organism': 'Saccharomyces cerevisiae', 'ECNumber': '6.1.1.12'}	Sabio-Rk
Michaelis constant	R_DUR1_1	M_m888	0.1				mM		Organism(Saccharomyces cerevisiae), EC(6.3.4.6)	Brenda
Michaelis constant	R_DUR1_1	M_m888	0.39				mM		Organism(Saccharomyces cerevisiae), EC(6.3.4.6)	Brenda
Michaelis constant	R_DUT1	M_m631	0.0132		30	7.5	mM		Organism(Saccharomyces cerevisiae), EC(3.6.1.23)	Brenda
Michaelis constant	R_DUT1	M_m631	0.0132		30	7.5	mM	Mutant.	Organism(Saccharomyces cerevisiae), EC(3.6.1.23)	Brenda
Michaelis constant	R_DYS1	M_m806	0.0083				mM		Organism(Saccharomyces cerevisiae), EC(2.5.1.46)	Brenda
Michaelis constant	R_DYS1	M_m806	0.0125				mM		Organism(Saccharomyces cerevisiae), EC(2.5.1.46)	Brenda
Michaelis constant	R_ECM17	M_m517	0.01				mM		Organism(Saccharomyces cerevisiae), EC(1.8.1.2)	Brenda
Michaelis constant	R_ECM17	M_m517	0.018				mM		Organism(Saccharomyces cerevisiae), EC(1.8.1.2)	Brenda
Michaelis constant	R_ECM17	M_m517	0.021				mM		Organism(Saccharomyces cerevisiae), EC(1.8.1.2)	Brenda
Michaelis constant	R_ECM17	M_m817	0.012				mM		Organism(Saccharomyces cerevisiae), EC(1.8.1.2)	Brenda
Michaelis constant	R_ECM17	M_m817	0.6				mM		Organism(Saccharomyces cerevisiae), EC(1.8.1.2)	Brenda
Michaelis constant	R_ECM38	M_m676	18				mM		Organism(Saccharomyces cerevisiae), EC(2.3.2.2)	Brenda
Michaelis constant	R_EKI1	M_m665	0.171		30	8.5	mM		Organism(Saccharomyces cerevisiae), EC(2.7.1.82)	Brenda
Michaelis constant	R_EKI1	M_m665	10				mM		Organism(Saccharomyces cerevisiae), EC(2.7.1.82)	Brenda
Michaelis constant	R_ENO1	M_m220	0.004		25	7.5	litre**-1 * mole		Sabio-Rk rate law: 29729 from query {'Organism': 'Saccharomyces cerevisiae', 'ECNumber': '4.2.1.11'}	Sabio-Rk
Michaelis constant	R_ENO1	M_m220	0.0064		30	7.5	litre**-1 * mole		Sabio-Rk rate law: 8419 from query {'Organism': 'Saccharomyces cerevisiae', 'ECNumber': '4.2.1.11'}	Sabio-Rk
Michaelis constant	R_ENO1	M_m220	0.0067		25	7.5	litre**-1 * mole		Sabio-Rk rate law: 8422 from query {'Organism': 'Saccharomyces cerevisiae', 'ECNumber': '4.2.1.11'}	Sabio-Rk
Michaelis constant	R_ENO1	M_m220	0.018		25	7.1	litre**-1 * mole		Sabio-Rk rate law: 9344 from query {'Organism': 'Saccharomyces cerevisiae', 'ECNumber': '4.2.1.11'}	Sabio-Rk
Michaelis constant	R_ENO1	M_m220	0.025		25	7.1	litre**-1 * mole		Sabio-Rk rate law: 9343 from query {'Organism': 'Saccharomyces cerevisiae', 'ECNumber': '4.2.1.11'}	Sabio-Rk
Michaelis constant	R_ENO1	M_m220	0.026		25	7.1	litre**-1 * mole		Sabio-Rk rate law: 9346 from query {'Organism': 'Saccharomyces cerevisiae', 'ECNumber': '4.2.1.11'}	Sabio-Rk
Michaelis constant	R_ENO1	M_m220	0.0276			9.25	litre**-1 * mole		Sabio-Rk rate law: 8654 from query {'Organism': 'Saccharomyces cerevisiae', 'ECNumber': '4.2.1.11'}	Sabio-Rk
Michaelis constant	R_ENO1	M_m220	0.0278			7.37	litre**-1 * mole		Sabio-Rk rate law: 8644 from query {'Organism': 'Saccharomyces cerevisiae', 'ECNumber': '4.2.1.11'}	Sabio-Rk
Michaelis constant	R_ENO1	M_m220	0.0279			8.51	litre**-1 * mole		Sabio-Rk rate law: 8650 from query {'Organism': 'Saccharomyces cerevisiae', 'ECNumber': '4.2.1.11'}	Sabio-Rk
Michaelis constant	R_ENO1	M_m220	0.0285			8.29	litre**-1 * mole		Sabio-Rk rate law: 8649 from query {'Organism': 'Saccharomyces cerevisiae', 'ECNumber': '4.2.1.11'}	Sabio-Rk
Michaelis constant	R_ENO1	M_m220	0.0292			7.54	litre**-1 * mole		Sabio-Rk rate law: 8645 from query {'Organism': 'Saccharomyces cerevisiae', 'ECNumber': '4.2.1.11'}	Sabio-Rk
Michaelis constant	R_ENO1	M_m220	0.0295			8.75	litre**-1 * mole		Sabio-Rk rate law: 8652 from query {'Organism': 'Saccharomyces cerevisiae', 'ECNumber': '4.2.1.11'}	Sabio-Rk
Michaelis constant	R_ENO1	M_m220	0.03			8.54	litre**-1 * mole		Sabio-Rk rate law: 8651 from query {'Organism': 'Saccharomyces cerevisiae', 'ECNumber': '4.2.1.11'}	Sabio-Rk
Michaelis constant	R_ENO1	M_m220	0.0301			9	litre**-1 * mole		Sabio-Rk rate law: 8653 from query {'Organism': 'Saccharomyces cerevisiae', 'ECNumber': '4.2.1.11'}	Sabio-Rk
Michaelis constant	R_ENO1	M_m220	0.0302			8.29	litre**-1 * mole		Sabio-Rk rate law: 8628 from query {'Organism': 'Saccharomyces cerevisiae', 'ECNumber': '4.2.1.11'}	Sabio-Rk
Michaelis constant	R_ENO1	M_m220	0.0305			9	litre**-1 * mole		Sabio-Rk rate law: 8632 from query {'Organism': 'Saccharomyces cerevisiae', 'ECNumber': '4.2.1.11'}	Sabio-Rk
Michaelis constant	R_ENO1	M_m220	0.0308			8.02	litre**-1 * mole		Sabio-Rk rate law: 8627 from query {'Organism': 'Saccharomyces cerevisiae', 'ECNumber': '4.2.1.11'}	Sabio-Rk
Michaelis constant	R_ENO1	M_m220	0.0315			7.81	litre**-1 * mole		Sabio-Rk rate law: 8647 from query {'Organism': 'Saccharomyces cerevisiae', 'ECNumber': '4.2.1.11'}	Sabio-Rk
Michaelis constant	R_ENO1	M_m220	0.0315			8.02	litre**-1 * mole		Sabio-Rk rate law: 8648 from query {'Organism': 'Saccharomyces cerevisiae', 'ECNumber': '4.2.1.11'}	Sabio-Rk
Michaelis constant	R_ENO1	M_m220	0.0316			7.37	litre**-1 * mole		Sabio-Rk rate law: 8623 from query {'Organism': 'Saccharomyces cerevisiae', 'ECNumber': '4.2.1.11'}	Sabio-Rk
Michaelis constant	R_ENO1	M_m220	0.0316			8.51	litre**-1 * mole		Sabio-Rk rate law: 8629 from query {'Organism': 'Saccharomyces cerevisiae', 'ECNumber': '4.2.1.11'}	Sabio-Rk
Michaelis constant	R_ENO1	M_m220	0.032			7.26	litre**-1 * mole		Sabio-Rk rate law: 8643 from query {'Organism': 'Saccharomyces cerevisiae', 'ECNumber': '4.2.1.11'}	Sabio-Rk
Michaelis constant	R_ENO1	M_m220	0.03205			7.1	litre**-1 * mole		Sabio-Rk rate law: 57258 from query {'Organism': 'Saccharomyces cerevisiae', 'ECNumber': '4.2.1.11'}	Sabio-Rk
Michaelis constant	R_ENO1	M_m220	0.03205			7.1	mM		Organism(Saccharomyces cerevisiae), EC(4.2.1.11)	Brenda
Michaelis constant	R_ENO1	M_m220	0.0324			7.78	litre**-1 * mole		Sabio-Rk rate law: 8646 from query {'Organism': 'Saccharomyces cerevisiae', 'ECNumber': '4.2.1.11'}	Sabio-Rk
Michaelis constant	R_ENO1	M_m220	0.0325			7.78	litre**-1 * mole		Sabio-Rk rate law: 8625 from query {'Organism': 'Saccharomyces cerevisiae', 'ECNumber': '4.2.1.11'}	Sabio-Rk
Michaelis constant	R_ENO1	M_m220	0.0329			7.54	litre**-1 * mole		Sabio-Rk rate law: 8624 from query {'Organism': 'Saccharomyces cerevisiae', 'ECNumber': '4.2.1.11'}	Sabio-Rk
Michaelis constant	R_ENO1	M_m220	0.0335			7.81	litre**-1 * mole		Sabio-Rk rate law: 8626 from query {'Organism': 'Saccharomyces cerevisiae', 'ECNumber': '4.2.1.11'}	Sabio-Rk
Michaelis constant	R_ENO1	M_m220	0.034			9.25	litre**-1 * mole		Sabio-Rk rate law: 8633 from query {'Organism': 'Saccharomyces cerevisiae', 'ECNumber': '4.2.1.11'}	Sabio-Rk
Michaelis constant	R_ENO1	M_m220	0.0346			6.74	litre**-1 * mole		Sabio-Rk rate law: 8642 from query {'Organism': 'Saccharomyces cerevisiae', 'ECNumber': '4.2.1.11'}	Sabio-Rk
Michaelis constant	R_ENO1	M_m220	0.035		24.5	7	litre**-1 * mole		Sabio-Rk rate law: 14852 from query {'Organism': 'Saccharomyces cerevisiae', 'ECNumber': '4.2.1.11'}	Sabio-Rk
Michaelis constant	R_ENO1	M_m220	0.035			8.54	litre**-1 * mole		Sabio-Rk rate law: 8630 from query {'Organism': 'Saccharomyces cerevisiae', 'ECNumber': '4.2.1.11'}	Sabio-Rk
Michaelis constant	R_ENO1	M_m220	0.0355			6.73	litre**-1 * mole		Sabio-Rk rate law: 8641 from query {'Organism': 'Saccharomyces cerevisiae', 'ECNumber': '4.2.1.11'}	Sabio-Rk
Michaelis constant	R_ENO1	M_m220	0.0356			7.26	litre**-1 * mole		Sabio-Rk rate law: 8622 from query {'Organism': 'Saccharomyces cerevisiae', 'ECNumber': '4.2.1.11'}	Sabio-Rk
Michaelis constant	R_ENO1	M_m220	0.0362			8.75	litre**-1 * mole		Sabio-Rk rate law: 8631 from query {'Organism': 'Saccharomyces cerevisiae', 'ECNumber': '4.2.1.11'}	Sabio-Rk
Michaelis constant	R_ENO1	M_m220	0.038		24.5	8.6	litre**-1 * mole		Sabio-Rk rate law: 14854 from query {'Organism': 'Saccharomyces cerevisiae', 'ECNumber': '4.2.1.11'}	Sabio-Rk
Michaelis constant	R_ENO1	M_m220	0.0403			6.73	litre**-1 * mole		Sabio-Rk rate law: 8620 from query {'Organism': 'Saccharomyces cerevisiae', 'ECNumber': '4.2.1.11'}	Sabio-Rk
Michaelis constant	R_ENO1	M_m220	0.0405			6.74	litre**-1 * mole		Sabio-Rk rate law: 8621 from query {'Organism': 'Saccharomyces cerevisiae', 'ECNumber': '4.2.1.11'}	Sabio-Rk
Michaelis constant	R_ENO1	M_m220	0.042			7.5	litre**-1 * mole		Sabio-Rk rate law: 8436 from query {'Organism': 'Saccharomyces cerevisiae', 'ECNumber': '4.2.1.11'}	Sabio-Rk
Michaelis constant	R_ENO1	M_m220	0.0428			6.52	litre**-1 * mole		Sabio-Rk rate law: 8640 from query {'Organism': 'Saccharomyces cerevisiae', 'ECNumber': '4.2.1.11'}	Sabio-Rk
Michaelis constant	R_ENO1	M_m220	0.0429			6.54	litre**-1 * mole		Sabio-Rk rate law: 8639 from query {'Organism': 'Saccharomyces cerevisiae', 'ECNumber': '4.2.1.11'}	Sabio-Rk
Michaelis constant	R_ENO1	M_m220	0.043		25	7.5	mM		Organism(Saccharomyces cerevisiae), EC(4.2.1.11)	Brenda
Michaelis constant	R_ENO1	M_m220	0.04482			7.1	litre**-1 * mole		Sabio-Rk rate law: 57259 from query {'Organism': 'Saccharomyces cerevisiae', 'ECNumber': '4.2.1.11'}	Sabio-Rk
Michaelis constant	R_ENO1	M_m220	0.04482			7.1	mM		Organism(Saccharomyces cerevisiae), EC(4.2.1.11)	Brenda
Michaelis constant	R_ENO1	M_m220	0.045			7.6	litre**-1 * mole		Sabio-Rk rate law: 13893 from query {'Organism': 'Saccharomyces cerevisiae', 'ECNumber': '4.2.1.11'}	Sabio-Rk
Michaelis constant	R_ENO1	M_m220	0.047		24.5	8	litre**-1 * mole		Sabio-Rk rate law: 14853 from query {'Organism': 'Saccharomyces cerevisiae', 'ECNumber': '4.2.1.11'}	Sabio-Rk
Michaelis constant	R_ENO1	M_m220	0.048			5.8	litre**-1 * mole		Sabio-Rk rate law: 8441 from query {'Organism': 'Saccharomyces cerevisiae', 'ECNumber': '4.2.1.11'}	Sabio-Rk
Michaelis constant	R_ENO1	M_m220	0.05		25	7.5	mM		Organism(Saccharomyces cerevisiae), EC(4.2.1.11)	Brenda
Michaelis constant	R_ENO1	M_m220	0.0504			6.52	litre**-1 * mole		Sabio-Rk rate law: 8619 from query {'Organism': 'Saccharomyces cerevisiae', 'ECNumber': '4.2.1.11'}	Sabio-Rk
Michaelis constant	R_ENO1	M_m220	0.055			6.54	litre**-1 * mole		Sabio-Rk rate law: 8618 from query {'Organism': 'Saccharomyces cerevisiae', 'ECNumber': '4.2.1.11'}	Sabio-Rk
Michaelis constant	R_ENO1	M_m220	0.057		25	7.5	mM		Organism(Saccharomyces cerevisiae), EC(4.2.1.11)	Brenda
Michaelis constant	R_ENO1	M_m220	0.057		25	7.6	litre**-1 * mole		Sabio-Rk rate law: 9085 from query {'Organism': 'Saccharomyces cerevisiae', 'ECNumber': '4.2.1.11'}	Sabio-Rk
Michaelis constant	R_ENO1	M_m220	0.057		30	7.81	litre**-1 * mole		Sabio-Rk rate law: 13162 from query {'Organism': 'Saccharomyces cerevisiae', 'ECNumber': '4.2.1.11'}	Sabio-Rk
Michaelis constant	R_ENO1	M_m220	0.0585			6.24	litre**-1 * mole		Sabio-Rk rate law: 8638 from query {'Organism': 'Saccharomyces cerevisiae', 'ECNumber': '4.2.1.11'}	Sabio-Rk
Michaelis constant	R_ENO1	M_m220	0.05856			7.1	litre**-1 * mole		Sabio-Rk rate law: 57260 from query {'Organism': 'Saccharomyces cerevisiae', 'ECNumber': '4.2.1.11'}	Sabio-Rk
Michaelis constant	R_ENO1	M_m220	0.05856			7.1	mM		Organism(Saccharomyces cerevisiae), EC(4.2.1.11)	Brenda
Michaelis constant	R_ENO1	M_m220	0.0587			6.24	litre**-1 * mole		Sabio-Rk rate law: 8637 from query {'Organism': 'Saccharomyces cerevisiae', 'ECNumber': '4.2.1.11'}	Sabio-Rk
Michaelis constant	R_ENO1	M_m220	0.066			7	litre**-1 * mole		Sabio-Rk rate law: 8437 from query {'Organism': 'Saccharomyces cerevisiae', 'ECNumber': '4.2.1.11'}	Sabio-Rk
Michaelis constant	R_ENO1	M_m220	0.067			7.6	litre**-1 * mole		Sabio-Rk rate law: 13894 from query {'Organism': 'Saccharomyces cerevisiae', 'ECNumber': '4.2.1.11'}	Sabio-Rk
Michaelis constant	R_ENO1	M_m220	0.068			6.6	litre**-1 * mole		Sabio-Rk rate law: 8438 from query {'Organism': 'Saccharomyces cerevisiae', 'ECNumber': '4.2.1.11'}	Sabio-Rk
Michaelis constant	R_ENO1	M_m220	0.0701			6.24	litre**-1 * mole		Sabio-Rk rate law: 8617 from query {'Organism': 'Saccharomyces cerevisiae', 'ECNumber': '4.2.1.11'}	Sabio-Rk
Michaelis constant	R_ENO1	M_m220	0.0705			6.24	litre**-1 * mole		Sabio-Rk rate law: 8616 from query {'Organism': 'Saccharomyces cerevisiae', 'ECNumber': '4.2.1.11'}	Sabio-Rk
Michaelis constant	R_ENO1	M_m220	0.075		24.5	9.2	litre**-1 * mole		Sabio-Rk rate law: 14855 from query {'Organism': 'Saccharomyces cerevisiae', 'ECNumber': '4.2.1.11'}	Sabio-Rk
Michaelis constant	R_ENO1	M_m220	0.0798			5.97	litre**-1 * mole		Sabio-Rk rate law: 8636 from query {'Organism': 'Saccharomyces cerevisiae', 'ECNumber': '4.2.1.11'}	Sabio-Rk
Michaelis constant	R_ENO1	M_m220	0.09			6.2	litre**-1 * mole		Sabio-Rk rate law: 8439 from query {'Organism': 'Saccharomyces cerevisiae', 'ECNumber': '4.2.1.11'}	Sabio-Rk
Michaelis constant	R_ENO1	M_m220	0.091			5.8	litre**-1 * mole		Sabio-Rk rate law: 8440 from query {'Organism': 'Saccharomyces cerevisiae', 'ECNumber': '4.2.1.11'}	Sabio-Rk
Michaelis constant	R_ENO1	M_m220	0.093			5.8	litre**-1 * mole		Sabio-Rk rate law: 8442 from query {'Organism': 'Saccharomyces cerevisiae', 'ECNumber': '4.2.1.11'}	Sabio-Rk
Michaelis constant	R_ENO1	M_m220	0.1		25	7.8	litre**-1 * mole		Sabio-Rk rate law: 13445 from query {'Organism': 'Saccharomyces cerevisiae', 'ECNumber': '4.2.1.11'}	Sabio-Rk
Michaelis constant	R_ENO1	M_m220	0.1		25	8	litre**-1 * mole		Sabio-Rk rate law: 20902 from query {'Organism': 'Saccharomyces cerevisiae', 'ECNumber': '4.2.1.11'}	Sabio-Rk
Michaelis constant	R_ENO1	M_m220	0.1			5.97	litre**-1 * mole		Sabio-Rk rate law: 8615 from query {'Organism': 'Saccharomyces cerevisiae', 'ECNumber': '4.2.1.11'}	Sabio-Rk
Michaelis constant	R_ENO1	M_m220	0.111			5.8	litre**-1 * mole		Sabio-Rk rate law: 8443 from query {'Organism': 'Saccharomyces cerevisiae', 'ECNumber': '4.2.1.11'}	Sabio-Rk
Michaelis constant	R_ENO1	M_m220	0.14		25	7.5	litre**-1 * mole		Sabio-Rk rate law: 14288 from query {'Organism': 'Saccharomyces cerevisiae', 'ECNumber': '4.2.1.11'}	Sabio-Rk
Michaelis constant	R_ENO1	M_m220	0.15		25	6.95	litre**-1 * mole		Sabio-Rk rate law: 10466 from query {'Organism': 'Saccharomyces cerevisiae', 'ECNumber': '4.2.1.11'}	Sabio-Rk
Michaelis constant	R_ENO1	M_m220	0.15		30	7.5	litre**-1 * mole		Sabio-Rk rate law: 8179 from query {'Organism': 'Saccharomyces cerevisiae', 'ECNumber': '4.2.1.11'}	Sabio-Rk
Michaelis constant	R_ENO1	M_m220	0.16			7.6	litre**-1 * mole		Sabio-Rk rate law: 13895 from query {'Organism': 'Saccharomyces cerevisiae', 'ECNumber': '4.2.1.11'}	Sabio-Rk
Michaelis constant	R_ENO1	M_m220	0.1609			5.75	litre**-1 * mole		Sabio-Rk rate law: 8635 from query {'Organism': 'Saccharomyces cerevisiae', 'ECNumber': '4.2.1.11'}	Sabio-Rk
Michaelis constant	R_ENO1	M_m220	0.1725		30	7.5	litre**-1 * mole		Sabio-Rk rate law: 8175 from query {'Organism': 'Saccharomyces cerevisiae', 'ECNumber': '4.2.1.11'}	Sabio-Rk
Michaelis constant	R_ENO1	M_m220	0.18		30	7.4	litre**-1 * mole		Sabio-Rk rate law: 29659 from query {'Organism': 'Saccharomyces cerevisiae', 'ECNumber': '4.2.1.11'}	Sabio-Rk
Michaelis constant	R_ENO1	M_m220	0.18			5.15	litre**-1 * mole		Sabio-Rk rate law: 8445 from query {'Organism': 'Saccharomyces cerevisiae', 'ECNumber': '4.2.1.11'}	Sabio-Rk
Michaelis constant	R_ENO1	M_m220	0.18			5.5	litre**-1 * mole		Sabio-Rk rate law: 8444 from query {'Organism': 'Saccharomyces cerevisiae', 'ECNumber': '4.2.1.11'}	Sabio-Rk
Michaelis constant	R_ENO1	M_m220	0.21		30	6.8	litre**-1 * mole		Sabio-Rk rate law: 55924 from query {'Organism': 'Saccharomyces cerevisiae', 'ECNumber': '4.2.1.11'}	Sabio-Rk
Michaelis constant	R_ENO1	M_m220	0.21			5.75	litre**-1 * mole		Sabio-Rk rate law: 8614 from query {'Organism': 'Saccharomyces cerevisiae', 'ECNumber': '4.2.1.11'}	Sabio-Rk
Michaelis constant	R_ENO1	M_m220	0.264			5.43	litre**-1 * mole		Sabio-Rk rate law: 8634 from query {'Organism': 'Saccharomyces cerevisiae', 'ECNumber': '4.2.1.11'}	Sabio-Rk
Michaelis constant	R_ENO1	M_m220	0.3508			5.43	litre**-1 * mole		Sabio-Rk rate law: 8613 from query {'Organism': 'Saccharomyces cerevisiae', 'ECNumber': '4.2.1.11'}	Sabio-Rk
Michaelis constant	R_EPT1	M_m356	0.022		25	7.5	mM		Organism(Saccharomyces cerevisiae), EC(2.7.8.1)	Brenda
Michaelis constant	R_EPT1	M_m356	0.083		37	8	mM		Organism(Saccharomyces cerevisiae), EC(2.7.8.1)	Brenda
Michaelis constant	R_ERG1	M_m760	0.0043				mM		Organism(Saccharomyces cerevisiae), EC(1.14.13.132)	Brenda
Michaelis constant	R_ERG1	M_m810	0.0135				mM		Organism(Saccharomyces cerevisiae), EC(1.14.13.132)	Brenda
Michaelis constant	R_ERG11	M_m721	0.004				mM		Organism(Saccharomyces cerevisiae), EC(1.14.13.70)	Brenda
Michaelis constant	R_ERG11	M_m721	0.0044				mM		Organism(Saccharomyces cerevisiae), EC(1.14.13.70)	Brenda
Michaelis constant	R_ERG11	M_m721	0.005				mM		Organism(Saccharomyces cerevisiae), EC(1.14.13.70)	Brenda
Michaelis constant	R_ERG11	M_m721	0.005				mM		Organism(Saccharomyces cerevisiae), EC(1.14.13.70)	Brenda
Michaelis constant	R_ERG11	M_m721	0.0067				mM		Organism(Saccharomyces cerevisiae), EC(1.14.13.70)	Brenda
Michaelis constant	R_ERG12_1	M_m340	7.4		30	7	mM		Organism(Saccharomyces cerevisiae), EC(2.7.1.36)	Brenda
Michaelis constant	R_ERG20_2	M_m674	0.0009		25	7.5	litre**-1 * mole		Sabio-Rk rate law: 43878 from query {'Organism': 'Saccharomyces cerevisiae', 'ECNumber': '2.5.1.10'}	Sabio-Rk
Michaelis constant	R_ERG20_2	M_m674	0.0009		25	7.5	litre**-1 * mole	Mutant.	Sabio-Rk rate law: 43880 from query {'Organism': 'Saccharomyces cerevisiae', 'ECNumber': '2.5.1.10'}	Sabio-Rk
Michaelis constant	R_ERG20_2	M_m720	0.0013		25	7.5	litre**-1 * mole		Sabio-Rk rate law: 43879 from query {'Organism': 'Saccharomyces cerevisiae', 'ECNumber': '2.5.1.10'}	Sabio-Rk
Michaelis constant	R_ERG20_2	M_m720	0.0013		25	7.5	litre**-1 * mole	Mutant.	Sabio-Rk rate law: 43881 from query {'Organism': 'Saccharomyces cerevisiae', 'ECNumber': '2.5.1.10'}	Sabio-Rk
Michaelis constant	R_ERG6	M_m894	0.0013		32	7.5	mM	Mutant.	Organism(Saccharomyces cerevisiae), EC(2.1.1.41)	Brenda
Michaelis constant	R_ERG6	M_m894	0.0013				mM	Mutant.	Organism(Saccharomyces cerevisiae), EC(2.1.1.41)	Brenda
Michaelis constant	R_ERG6	M_m894	0.017		32	7.5	litre**-1 * mole		Sabio-Rk rate law: 8339 from query {'Organism': 'Saccharomyces cerevisiae', 'ECNumber': '2.1.1.41'}	Sabio-Rk
Michaelis constant	R_ERG6	M_m894	0.017		32	7.5	litre**-1 * mole	Mutant.	Sabio-Rk rate law: 8342 from query {'Organism': 'Saccharomyces cerevisiae', 'ECNumber': '2.1.1.41'}	Sabio-Rk
Michaelis constant	R_ERG6	M_m894	0.063				mM		Organism(Saccharomyces cerevisiae), EC(2.1.1.41)	Brenda
Michaelis constant	R_ERG7	M_m155	0.021		30	7.3	litre**-1 * mole		Sabio-Rk rate law: 44068 from query {'Organism': 'Saccharomyces cerevisiae', 'ECNumber': '5.4.99.7'}	Sabio-Rk
Michaelis constant	R_ERG9_1	M_m221	0.0025				mM		Organism(Saccharomyces cerevisiae), EC(2.5.1.21)	Brenda
Michaelis constant	R_ERG9_2	M_m517	0.004				mM		Organism(Saccharomyces cerevisiae), EC(2.5.1.21)	Brenda
Michaelis constant	R_ERG9_2	M_m517	0.5				mM		Organism(Saccharomyces cerevisiae), EC(2.5.1.21)	Brenda
Michaelis constant	R_FAA1_1	M_m340	0.0516		30	8	mM		Organism(Saccharomyces cerevisiae), EC(6.2.1.3)	Brenda
Michaelis constant	R_FAA1_1	M_m612	0.0183		30	8	mM		Organism(Saccharomyces cerevisiae), EC(6.2.1.3)	Brenda
Michaelis constant	R_FAA1_2	M_m340	0.0516		30	8	mM		Organism(Saccharomyces cerevisiae), EC(6.2.1.3)	Brenda
Michaelis constant	R_FAA1_2	M_m612	0.0183		30	8	mM		Organism(Saccharomyces cerevisiae), EC(6.2.1.3)	Brenda
Michaelis constant	R_FAA1_3	M_m340	0.0516		30	8	mM		Organism(Saccharomyces cerevisiae), EC(6.2.1.3)	Brenda
Michaelis constant	R_FAA1_3	M_m612	0.0183		30	8	mM		Organism(Saccharomyces cerevisiae), EC(6.2.1.3)	Brenda
Michaelis constant	R_FAA2_1	M_m1267	0.0516		30	8	mM		Organism(Saccharomyces cerevisiae), EC(6.2.1.3)	Brenda
Michaelis constant	R_FAA2_1	M_m1269	0.0183		30	8	mM		Organism(Saccharomyces cerevisiae), EC(6.2.1.3)	Brenda
Michaelis constant	R_FAA2_2	M_m1267	0.0516		30	8	mM		Organism(Saccharomyces cerevisiae), EC(6.2.1.3)	Brenda
Michaelis constant	R_FAA2_2	M_m1269	0.0183		30	8	mM		Organism(Saccharomyces cerevisiae), EC(6.2.1.3)	Brenda
Michaelis constant	R_FAA3_2	M_m340	0.0516		30	8	mM		Organism(Saccharomyces cerevisiae), EC(6.2.1.3)	Brenda
Michaelis constant	R_FAA3_2	M_m612	0.0183		30	8	mM		Organism(Saccharomyces cerevisiae), EC(6.2.1.3)	Brenda
Michaelis constant	R_FAA4_3	M_m340	0.0516		30	8	mM		Organism(Saccharomyces cerevisiae), EC(6.2.1.3)	Brenda
Michaelis constant	R_FAA4_3	M_m612	0.0183		30	8	mM		Organism(Saccharomyces cerevisiae), EC(6.2.1.3)	Brenda
Michaelis constant	R_FAA4_4	M_m340	0.0516		30	8	mM		Organism(Saccharomyces cerevisiae), EC(6.2.1.3)	Brenda
Michaelis constant	R_FAA4_4	M_m612	0.0183		30	8	mM		Organism(Saccharomyces cerevisiae), EC(6.2.1.3)	Brenda
Michaelis constant	R_FAA4_4	M_m752	0.0711		30	8	mM		Organism(Saccharomyces cerevisiae), EC(6.2.1.3)	Brenda
Michaelis constant	R_FAA4_5	M_m340	0.0516		30	8	mM		Organism(Saccharomyces cerevisiae), EC(6.2.1.3)	Brenda
Michaelis constant	R_FAA4_5	M_m612	0.0183		30	8	mM		Organism(Saccharomyces cerevisiae), EC(6.2.1.3)	Brenda
Michaelis constant	R_FCY1	M_m615	1				mM		Organism(Saccharomyces cerevisiae), EC(3.5.4.1)	Brenda
Michaelis constant	R_FCY1	M_m615	1.1		25	7.5	mM		Organism(Saccharomyces cerevisiae), EC(3.5.4.1)	Brenda
Michaelis constant	R_FCY1	M_m615	1.1			6.4	mM		Organism(Saccharomyces cerevisiae), EC(3.5.4.1)	Brenda
Michaelis constant	R_FCY1	M_m615	1.17				mM		Organism(Saccharomyces cerevisiae), EC(3.5.4.1)	Brenda
Michaelis constant	R_FCY1	M_m615	1.25				mM		Organism(Saccharomyces cerevisiae), EC(3.5.4.1)	Brenda
Michaelis constant	R_FCY1	M_m615	1.57			8.4	mM		Organism(Saccharomyces cerevisiae), EC(3.5.4.1)	Brenda
Michaelis constant	R_FCY1	M_m615	1.78			7.4	mM		Organism(Saccharomyces cerevisiae), EC(3.5.4.1)	Brenda
Michaelis constant	R_FCY1	M_m615	180208				mM	Mutant.	Organism(Saccharomyces cerevisiae), EC(3.5.4.1)	Brenda
Michaelis constant	R_FCY1	M_m615	2.5				mM		Organism(Saccharomyces cerevisiae), EC(3.5.4.1)	Brenda
Michaelis constant	R_FDH1	M_m668	1.7				mM		Organism(Saccharomyces cerevisiae), EC(1.2.1.2)	Brenda
Michaelis constant	R_FDH1	M_m668	30				mM		Organism(Saccharomyces cerevisiae), EC(1.2.1.2)	Brenda
Michaelis constant	R_FDH1	M_m668	335		30	7	mM	Mutant.	Organism(Saccharomyces cerevisiae), EC(1.2.1.2)	Brenda
Michaelis constant	R_FDH1	M_m668	335				mM		Organism(Saccharomyces cerevisiae), EC(1.2.1.2)	Brenda
Michaelis constant	R_FDH1	M_m668	5.5		30	7	mM		Organism(Saccharomyces cerevisiae), EC(1.2.1.2)	Brenda
Michaelis constant	R_FDH1	M_m668	7.6				mM		Organism(Saccharomyces cerevisiae), EC(1.2.1.2)	Brenda
Michaelis constant	R_FOL1_3	M_m289	0.0034				mM		Organism(Saccharomyces cerevisiae), EC(2.5.1.15)	Brenda
Michaelis constant	R_FOL1_3	M_m289	0.0038				mM		Organism(Saccharomyces cerevisiae), EC(2.5.1.15)	Brenda
Michaelis constant	R_FOL1_3	M_m289	0.0038				mM	Mutant.	Organism(Saccharomyces cerevisiae), EC(2.5.1.15)	Brenda
Michaelis constant	R_FOL1_4	M_m289	0.0034				mM		Organism(Saccharomyces cerevisiae), EC(2.5.1.15)	Brenda
Michaelis constant	R_FOL1_4	M_m289	0.0038				mM		Organism(Saccharomyces cerevisiae), EC(2.5.1.15)	Brenda
Michaelis constant	R_FOL1_4	M_m289	0.0038				mM	Mutant.	Organism(Saccharomyces cerevisiae), EC(2.5.1.15)	Brenda
Michaelis constant	R_FRS1	M_m1091	0.008				mM		Organism(Saccharomyces cerevisiae), EC(6.1.1.20)	Brenda
Michaelis constant	R_FRS1	M_m1091	0.055				mM		Organism(Saccharomyces cerevisiae), EC(6.1.1.20)	Brenda
Michaelis constant	R_FRS1	M_m1091	0.08				mM		Organism(Saccharomyces cerevisiae), EC(6.1.1.20)	Brenda
Michaelis constant	R_FRS1	M_m1091	0.7				mM		Organism(Saccharomyces cerevisiae), EC(6.1.1.20)	Brenda
Michaelis constant	R_FRS1	M_m1091	0.9				mM		Organism(Saccharomyces cerevisiae), EC(6.1.1.20)	Brenda
Michaelis constant	R_FRS1	M_m476	0.003				mM		Organism(Saccharomyces cerevisiae), EC(6.1.1.20)	Brenda
Michaelis constant	R_FRS1	M_m476	0.0042		37	7.2	mM		Organism(Saccharomyces cerevisiae), EC(6.1.1.20)	Brenda
Michaelis constant	R_FRS1	M_m476	0.005				mM		Organism(Saccharomyces cerevisiae), EC(6.1.1.20)	Brenda
Michaelis constant	R_FRS1	M_m476	0.0094				mM		Organism(Saccharomyces cerevisiae), EC(6.1.1.20)	Brenda
Michaelis constant	R_FRS1	M_m476	0.011				mM		Organism(Saccharomyces cerevisiae), EC(6.1.1.20)	Brenda
Michaelis constant	R_FRS1	M_m476	0.011				mM	Mutant.	Organism(Saccharomyces cerevisiae), EC(6.1.1.20)	Brenda
Michaelis constant	R_FRS1	M_m476	0.03		37	7.2	mM		Organism(Saccharomyces cerevisiae), EC(6.1.1.20)	Brenda
Michaelis constant	R_FRS1	M_m476	0.033				mM		Organism(Saccharomyces cerevisiae), EC(6.1.1.20)	Brenda
Michaelis constant	R_FRS1	M_m476	0.034				mM		Organism(Saccharomyces cerevisiae), EC(6.1.1.20)	Brenda
Michaelis constant	R_FRS1	M_m476	0.034				mM	Mutant.	Organism(Saccharomyces cerevisiae), EC(6.1.1.20)	Brenda
Michaelis constant	R_FRS2	M_m340	0.008				mM		Organism(Saccharomyces cerevisiae), EC(6.1.1.20)	Brenda
Michaelis constant	R_FRS2	M_m340	0.055				mM		Organism(Saccharomyces cerevisiae), EC(6.1.1.20)	Brenda
Michaelis constant	R_FRS2	M_m340	0.08				mM		Organism(Saccharomyces cerevisiae), EC(6.1.1.20)	Brenda
Michaelis constant	R_FRS2	M_m340	0.7				mM		Organism(Saccharomyces cerevisiae), EC(6.1.1.20)	Brenda
Michaelis constant	R_FRS2	M_m340	0.9				mM		Organism(Saccharomyces cerevisiae), EC(6.1.1.20)	Brenda
Michaelis constant	R_FRS2	M_m476	0.003				mM		Organism(Saccharomyces cerevisiae), EC(6.1.1.20)	Brenda
Michaelis constant	R_FRS2	M_m476	0.0042		37	7.2	mM		Organism(Saccharomyces cerevisiae), EC(6.1.1.20)	Brenda
Michaelis constant	R_FRS2	M_m476	0.005				mM		Organism(Saccharomyces cerevisiae), EC(6.1.1.20)	Brenda
Michaelis constant	R_FRS2	M_m476	0.0094				mM		Organism(Saccharomyces cerevisiae), EC(6.1.1.20)	Brenda
Michaelis constant	R_FRS2	M_m476	0.011				mM		Organism(Saccharomyces cerevisiae), EC(6.1.1.20)	Brenda
Michaelis constant	R_FRS2	M_m476	0.011				mM	Mutant.	Organism(Saccharomyces cerevisiae), EC(6.1.1.20)	Brenda
Michaelis constant	R_FRS2	M_m476	0.03		37	7.2	mM		Organism(Saccharomyces cerevisiae), EC(6.1.1.20)	Brenda
Michaelis constant	R_FRS2	M_m476	0.033				mM		Organism(Saccharomyces cerevisiae), EC(6.1.1.20)	Brenda
Michaelis constant	R_FRS2	M_m476	0.034				mM		Organism(Saccharomyces cerevisiae), EC(6.1.1.20)	Brenda
Michaelis constant	R_FRS2	M_m476	0.034				mM	Mutant.	Organism(Saccharomyces cerevisiae), EC(6.1.1.20)	Brenda
Michaelis constant	R_FSP2_1	M_m731	100				mM		Organism(Saccharomyces cerevisiae), EC(3.2.1.20)	Brenda
Michaelis constant	R_FSP2_1	M_m731	14.3				mM		Organism(Saccharomyces cerevisiae), EC(3.2.1.20)	Brenda
Michaelis constant	R_FSP2_1	M_m731	71.4				mM		Organism(Saccharomyces cerevisiae), EC(3.2.1.20)	Brenda
Michaelis constant	R_FUR1	M_m324	0.026				mM		Organism(Saccharomyces cerevisiae), EC(2.4.2.9)	Brenda
Michaelis constant	R_FUR1	M_m886	0.021				mM		Organism(Saccharomyces cerevisiae), EC(2.4.2.9)	Brenda
Michaelis constant	R_GAL1	M_m340	0.046		30		mM		Organism(Saccharomyces cerevisiae), EC(2.7.1.6)	Brenda
Michaelis constant	R_GAL1	M_m340	0.057				mM		Organism(Saccharomyces cerevisiae), EC(2.7.1.6)	Brenda
Michaelis constant	R_GAL1	M_m340	0.15		30	8	mM		Organism(Saccharomyces cerevisiae), EC(2.7.1.6)	Brenda
Michaelis constant	R_GAL1	M_m340	0.15				mM		Organism(Saccharomyces cerevisiae), EC(2.7.1.6)	Brenda
Michaelis constant	R_GAL1	M_m340	0.225		30		mM		Organism(Saccharomyces cerevisiae), EC(2.7.1.6)	Brenda
Michaelis constant	R_GAL1	M_m340	0.225		30		mM	Mutant.	Organism(Saccharomyces cerevisiae), EC(2.7.1.6)	Brenda
Michaelis constant	R_GAL1	M_m380	0.539		30		mM		Organism(Saccharomyces cerevisiae), EC(2.7.1.6)	Brenda
Michaelis constant	R_GAL1	M_m380	0.6		30	8	mM		Organism(Saccharomyces cerevisiae), EC(2.7.1.6)	Brenda
Michaelis constant	R_GAL1	M_m380	0.6				mM		Organism(Saccharomyces cerevisiae), EC(2.7.1.6)	Brenda
Michaelis constant	R_GAL7_2	M_m557	0.2		25	8.7	mM		Organism(Saccharomyces cerevisiae), EC(2.7.7.12)	Brenda
Michaelis constant	R_GDH1	M_m217	0.4				mM		Organism(Saccharomyces cerevisiae), EC(1.4.1.4)	Brenda
Michaelis constant	R_GDH1	M_m517	0.0113				mM		Organism(Saccharomyces cerevisiae), EC(1.4.1.4)	Brenda
Michaelis constant	R_GDH1	M_m517	0.028				mM		Organism(Saccharomyces cerevisiae), EC(1.4.1.4)	Brenda
Michaelis constant	R_GDH1	M_m517	0.0331				mM		Organism(Saccharomyces cerevisiae), EC(1.4.1.4)	Brenda
Michaelis constant	R_GDH1	M_m519	5				mM		Organism(Saccharomyces cerevisiae), EC(1.4.1.4)	Brenda
Michaelis constant	R_GDH1	M_m519	5.96				mM		Organism(Saccharomyces cerevisiae), EC(1.4.1.4)	Brenda
Michaelis constant	R_GFA1	M_m458	0.74		37	7	mM		Organism(Saccharomyces cerevisiae), EC(2.6.1.16)	Brenda
Michaelis constant	R_GFA1	M_m594	0.39		37	7	mM		Organism(Saccharomyces cerevisiae), EC(2.6.1.16)	Brenda
Michaelis constant	R_GLK1_1	M_m340	0.05				mM		Organism(Saccharomyces cerevisiae), EC(2.7.1.2)	Brenda
Michaelis constant	R_GLK1_1	M_m340	0.155		25	7.6	litre**-1 * mole		Sabio-Rk rate law: 7482 from query {'Organism': 'Saccharomyces cerevisiae', 'KeggReactionID': 'R00299'}	Sabio-Rk
Michaelis constant	R_GLK1_1	M_m340	0.21		25	7.6	litre**-1 * mole		Sabio-Rk rate law: 7483 from query {'Organism': 'Saccharomyces cerevisiae', 'KeggReactionID': 'R00299'}	Sabio-Rk
Michaelis constant	R_GLK1_1	M_m340	0.25			7.9	litre**-1 * mole		Sabio-Rk rate law: 35323 from query {'Organism': 'Saccharomyces cerevisiae', 'KeggReactionID': 'R00299'}	Sabio-Rk
Michaelis constant	R_GLK1_1	M_m340	0.37		30	6.8	litre**-1 * mole		Sabio-Rk rate law: 55915 from query {'Organism': 'Saccharomyces cerevisiae', 'KeggReactionID': 'R00299'}	Sabio-Rk
Michaelis constant	R_GLK1_2	M_m340	0.05				mM		Organism(Saccharomyces cerevisiae), EC(2.7.1.2)	Brenda
Michaelis constant	R_GLK1_2	M_m340	0.155		25	7.6	litre**-1 * mole		Sabio-Rk rate law: 7482 from query {'Organism': 'Saccharomyces cerevisiae', 'KeggReactionID': 'R00299'}	Sabio-Rk
Michaelis constant	R_GLK1_2	M_m340	0.21		25	7.6	litre**-1 * mole		Sabio-Rk rate law: 7483 from query {'Organism': 'Saccharomyces cerevisiae', 'KeggReactionID': 'R00299'}	Sabio-Rk
Michaelis constant	R_GLK1_2	M_m340	0.25			7.9	litre**-1 * mole		Sabio-Rk rate law: 35323 from query {'Organism': 'Saccharomyces cerevisiae', 'KeggReactionID': 'R00299'}	Sabio-Rk
Michaelis constant	R_GLK1_2	M_m340	0.37		30	6.8	litre**-1 * mole		Sabio-Rk rate law: 55915 from query {'Organism': 'Saccharomyces cerevisiae', 'KeggReactionID': 'R00299'}	Sabio-Rk
Michaelis constant	R_GLK1_3	M_m340	0.05				mM		Organism(Saccharomyces cerevisiae), EC(2.7.1.2)	Brenda
Michaelis constant	R_GLK1_3	M_m340	0.155		25	7.6	litre**-1 * mole		Sabio-Rk rate law: 7482 from query {'Organism': 'Saccharomyces cerevisiae', 'KeggReactionID': 'R00299'}	Sabio-Rk
Michaelis constant	R_GLK1_3	M_m340	0.21		25	7.6	litre**-1 * mole		Sabio-Rk rate law: 7483 from query {'Organism': 'Saccharomyces cerevisiae', 'KeggReactionID': 'R00299'}	Sabio-Rk
Michaelis constant	R_GLK1_3	M_m340	0.25			7.9	litre**-1 * mole		Sabio-Rk rate law: 35323 from query {'Organism': 'Saccharomyces cerevisiae', 'KeggReactionID': 'R00299'}	Sabio-Rk
Michaelis constant	R_GLK1_3	M_m340	0.37		30	6.8	litre**-1 * mole		Sabio-Rk rate law: 55915 from query {'Organism': 'Saccharomyces cerevisiae', 'KeggReactionID': 'R00299'}	Sabio-Rk
Michaelis constant	R_GLN4	M_m340	0.038				mM		Organism(Saccharomyces cerevisiae), EC(6.1.1.18)	Brenda
Michaelis constant	R_GLN4	M_m340	0.26				mM		Organism(Saccharomyces cerevisiae), EC(6.1.1.18)	Brenda
Michaelis constant	R_GLN4	M_m458	0.028				mM		Organism(Saccharomyces cerevisiae), EC(6.1.1.18)	Brenda
Michaelis constant	R_GLN4	M_m458	0.11				mM		Organism(Saccharomyces cerevisiae), EC(6.1.1.18)	Brenda
Michaelis constant	R_GLO1	M_m676	0.35				mM		Organism(Saccharomyces cerevisiae), EC(4.4.1.5)	Brenda
Michaelis constant	R_GLO1	M_m740	0.3		25	7	litre**-1 * mole		Sabio-Rk rate law: 26631 from query {'Organism': 'Saccharomyces cerevisiae', 'ECNumber': '4.4.1.5'}	Sabio-Rk
Michaelis constant	R_GLO1	M_m740	0.32				mM		Organism(Saccharomyces cerevisiae), EC(4.4.1.5)	Brenda
Michaelis constant	R_GLO1	M_m740	0.35				mM		Organism(Saccharomyces cerevisiae), EC(4.4.1.5)	Brenda
Michaelis constant	R_GLO1	M_m740	0.5				mM		Organism(Saccharomyces cerevisiae), EC(4.4.1.5)	Brenda
Michaelis constant	R_GLO1	M_m740	0.53		30	7	litre**-1 * mole		Sabio-Rk rate law: 26226 from query {'Organism': 'Saccharomyces cerevisiae', 'ECNumber': '4.4.1.5'}	Sabio-Rk
Michaelis constant	R_GLO1	M_m740	0.53				mM		Organism(Saccharomyces cerevisiae), EC(4.4.1.5)	Brenda
Michaelis constant	R_GLO2	M_m148	0.0722		37	7.5	litre**-1 * mole		Sabio-Rk rate law: 32876 from query {'Organism': 'Saccharomyces cerevisiae', 'ECNumber': '3.1.2.6'}	Sabio-Rk
Michaelis constant	R_GLO2	M_m148	0.0722				mM		Organism(Saccharomyces cerevisiae), EC(3.1.2.6)	Brenda
Michaelis constant	R_GLO2	M_m148	0.0793		37	7.5	litre**-1 * mole		Sabio-Rk rate law: 32877 from query {'Organism': 'Saccharomyces cerevisiae', 'ECNumber': '3.1.2.6'}	Sabio-Rk
Michaelis constant	R_GLO2	M_m148	0.09		30	6.5	litre**-1 * mole		Sabio-Rk rate law: 26159 from query {'Organism': 'Saccharomyces cerevisiae', 'ECNumber': '3.1.2.6'}	Sabio-Rk
Michaelis constant	R_GLO2	M_m148	0.094		37	7.5	litre**-1 * mole		Sabio-Rk rate law: 32872 from query {'Organism': 'Saccharomyces cerevisiae', 'ECNumber': '3.1.2.6'}	Sabio-Rk
Michaelis constant	R_GLO2	M_m148	0.112		37	7.5	litre**-1 * mole		Sabio-Rk rate law: 32873 from query {'Organism': 'Saccharomyces cerevisiae', 'ECNumber': '3.1.2.6'}	Sabio-Rk
Michaelis constant	R_GLO2	M_m148	0.112				mM		Organism(Saccharomyces cerevisiae), EC(3.1.2.6)	Brenda
Michaelis constant	R_GLO2	M_m148	0.32		30	6.5	litre**-1 * mole		Sabio-Rk rate law: 26158 from query {'Organism': 'Saccharomyces cerevisiae', 'ECNumber': '3.1.2.6'}	Sabio-Rk
Michaelis constant	R_GLO2	M_m148	0.44		30	6.5	litre**-1 * mole		Sabio-Rk rate law: 26160 from query {'Organism': 'Saccharomyces cerevisiae', 'ECNumber': '3.1.2.6'}	Sabio-Rk
Michaelis constant	R_GLO4	M_m1049	0.0722		37	7.5	litre**-1 * mole		Sabio-Rk rate law: 32876 from query {'Organism': 'Saccharomyces cerevisiae', 'ECNumber': '3.1.2.6'}	Sabio-Rk
Michaelis constant	R_GLO4	M_m1049	0.0722				mM		Organism(Saccharomyces cerevisiae), EC(3.1.2.6)	Brenda
Michaelis constant	R_GLO4	M_m1049	0.0793		37	7.5	litre**-1 * mole		Sabio-Rk rate law: 32877 from query {'Organism': 'Saccharomyces cerevisiae', 'ECNumber': '3.1.2.6'}	Sabio-Rk
Michaelis constant	R_GLO4	M_m1049	0.09		30	6.5	litre**-1 * mole		Sabio-Rk rate law: 26159 from query {'Organism': 'Saccharomyces cerevisiae', 'ECNumber': '3.1.2.6'}	Sabio-Rk
Michaelis constant	R_GLO4	M_m1049	0.094		37	7.5	litre**-1 * mole		Sabio-Rk rate law: 32872 from query {'Organism': 'Saccharomyces cerevisiae', 'ECNumber': '3.1.2.6'}	Sabio-Rk
Michaelis constant	R_GLO4	M_m1049	0.112		37	7.5	litre**-1 * mole		Sabio-Rk rate law: 32873 from query {'Organism': 'Saccharomyces cerevisiae', 'ECNumber': '3.1.2.6'}	Sabio-Rk
Michaelis constant	R_GLO4	M_m1049	0.112				mM		Organism(Saccharomyces cerevisiae), EC(3.1.2.6)	Brenda
Michaelis constant	R_GLO4	M_m1049	0.32		30	6.5	litre**-1 * mole		Sabio-Rk rate law: 26158 from query {'Organism': 'Saccharomyces cerevisiae', 'ECNumber': '3.1.2.6'}	Sabio-Rk
Michaelis constant	R_GLO4	M_m1049	0.44		30	6.5	litre**-1 * mole		Sabio-Rk rate law: 26160 from query {'Organism': 'Saccharomyces cerevisiae', 'ECNumber': '3.1.2.6'}	Sabio-Rk
Michaelis constant	R_GLR1	M_m517	0.0038				mM		Organism(Saccharomyces cerevisiae), EC(1.8.1.7)	Brenda
Michaelis constant	R_GLR1	M_m517	0.015				mM		Organism(Saccharomyces cerevisiae), EC(1.8.1.7)	Brenda
Michaelis constant	R_GLR1	M_m517	0.0323				mM		Organism(Saccharomyces cerevisiae), EC(1.8.1.7)	Brenda
Michaelis constant	R_GLR1	M_m759	0.055				mM		Organism(Saccharomyces cerevisiae), EC(1.8.1.7)	Brenda
Michaelis constant	R_GLR1	M_m759	0.0746				mM		Organism(Saccharomyces cerevisiae), EC(1.8.1.7)	Brenda
Michaelis constant	R_GLR1	M_m759	0.2625				mM		Organism(Saccharomyces cerevisiae), EC(1.8.1.7)	Brenda
Michaelis constant	R_GLT1	M_m217	0.04				mM		Organism(Saccharomyces cerevisiae), EC(1.4.1.14)	Brenda
Michaelis constant	R_GLT1	M_m217	0.104		22	7	litre**-1 * mole		Sabio-Rk rate law: 36560 from query {'Organism': 'Saccharomyces cerevisiae', 'ECNumber': '1.4.1.14'}	Sabio-Rk
Michaelis constant	R_GLT1	M_m217	0.14		23	7.8	litre**-1 * mole		Sabio-Rk rate law: 34675 from query {'Organism': 'Saccharomyces cerevisiae', 'ECNumber': '1.4.1.14'}	Sabio-Rk
Michaelis constant	R_GLT1	M_m217	0.14				mM		Organism(Saccharomyces cerevisiae), EC(1.4.1.14)	Brenda
Michaelis constant	R_GLT1	M_m458	0.28				mM		Organism(Saccharomyces cerevisiae), EC(1.4.1.14)	Brenda
Michaelis constant	R_GLT1	M_m458	0.294		22	7	litre**-1 * mole		Sabio-Rk rate law: 36559 from query {'Organism': 'Saccharomyces cerevisiae', 'ECNumber': '1.4.1.14'}	Sabio-Rk
Michaelis constant	R_GLT1	M_m458	1		23	7.8	litre**-1 * mole		Sabio-Rk rate law: 34674 from query {'Organism': 'Saccharomyces cerevisiae', 'ECNumber': '1.4.1.14'}	Sabio-Rk
Michaelis constant	R_GLT1	M_m458	1				mM		Organism(Saccharomyces cerevisiae), EC(1.4.1.14)	Brenda
Michaelis constant	R_GLT1	M_m513	0.0026		23	7.8	litre**-1 * mole		Sabio-Rk rate law: 34673 from query {'Organism': 'Saccharomyces cerevisiae', 'ECNumber': '1.4.1.14'}	Sabio-Rk
Michaelis constant	R_GLT1	M_m513	0.0026				mM		Organism(Saccharomyces cerevisiae), EC(1.4.1.14)	Brenda
Michaelis constant	R_GLT1	M_m513	0.0038		22	7	litre**-1 * mole		Sabio-Rk rate law: 36561 from query {'Organism': 'Saccharomyces cerevisiae', 'ECNumber': '1.4.1.14'}	Sabio-Rk
Michaelis constant	R_GLT1	M_m513	0.007				mM		Organism(Saccharomyces cerevisiae), EC(1.4.1.14)	Brenda
Michaelis constant	R_GND1	M_m329	0.0509			7.5	mM		Organism(Saccharomyces cerevisiae), EC(1.1.1.44)	Brenda
Michaelis constant	R_GND1	M_m515	0.025			8	mM		Organism(Saccharomyces cerevisiae), EC(1.1.1.44)	Brenda
Michaelis constant	R_GND1	M_m515	0.031			9.03	mM		Organism(Saccharomyces cerevisiae), EC(1.1.1.44)	Brenda
Michaelis constant	R_GND1	M_m515	0.033			5.93	mM		Organism(Saccharomyces cerevisiae), EC(1.1.1.44)	Brenda
Michaelis constant	R_GND1	M_m515	0.035			7.5	mM		Organism(Saccharomyces cerevisiae), EC(1.1.1.44)	Brenda
Michaelis constant	R_GPD1	M_m513	0.023				mM		Organism(Saccharomyces cerevisiae), EC(1.1.1.8)	Brenda
Michaelis constant	R_GPD1	M_m678	0.54				mM		Organism(Saccharomyces cerevisiae), EC(1.1.1.8)	Brenda
Michaelis constant	R_GPT2_1	M_m803	0.03				mM		Organism(Saccharomyces cerevisiae), EC(2.3.1.15)	Brenda
Michaelis constant	R_GPT2_1	M_m803	0.28		30	7.5	litre**-1 * mole		Sabio-Rk rate law: 36550 from query {'Organism': 'Saccharomyces cerevisiae', 'ECNumber': '2.3.1.15'}	Sabio-Rk
Michaelis constant	R_GPT2_2	M_m678	0.79				mM		Organism(Saccharomyces cerevisiae), EC(2.3.1.42)	Brenda
Michaelis constant	R_GPT2_2	M_m678	1.27		30	7.5	litre**-1 * mole		Sabio-Rk rate law: 36549 from query {'Organism': 'Saccharomyces cerevisiae', 'ECNumber': '2.3.1.42'}	Sabio-Rk
Michaelis constant	R_GPX1	M_m699	0.88			7.4	litre**-1 * mole		Sabio-Rk rate law: 43722 from query {'Organism': 'Saccharomyces cerevisiae', 'ECNumber': '1.11.1.9'}	Sabio-Rk
Michaelis constant	R_GPX1	M_m699	0.88			7.4	litre**-1 * mole		Sabio-Rk rate law: 48409 from query {'Organism': 'Saccharomyces cerevisiae', 'ECNumber': '1.11.1.9'}	Sabio-Rk
Michaelis constant	R_GPX1	M_m699	2			7.4	litre**-1 * mole		Sabio-Rk rate law: 43727 from query {'Organism': 'Saccharomyces cerevisiae', 'ECNumber': '1.11.1.9'}	Sabio-Rk
Michaelis constant	R_GPX1	M_m699	2.2			7.4	litre**-1 * mole		Sabio-Rk rate law: 48410 from query {'Organism': 'Saccharomyces cerevisiae', 'ECNumber': '1.11.1.9'}	Sabio-Rk
Michaelis constant	R_GPX1	M_m699	4.3		25	7.5	mM		Organism(Saccharomyces cerevisiae), EC(1.11.1.9)	Brenda
Michaelis constant	R_GRS1	M_m340	0.021				mM		Organism(Saccharomyces cerevisiae), EC(6.1.1.14)	Brenda
Michaelis constant	R_GRS1	M_m682	0.13		25	7.5	mM		Organism(Saccharomyces cerevisiae), EC(6.1.1.14)	Brenda
Michaelis constant	R_GRS1	M_m682	0.135		25	7.5	mM		Organism(Saccharomyces cerevisiae), EC(6.1.1.14)	Brenda
Michaelis constant	R_GRS1	M_m682	0.14		25	7.5	mM		Organism(Saccharomyces cerevisiae), EC(6.1.1.14)	Brenda
Michaelis constant	R_GRS1	M_m682	0.145		25	7.5	mM		Organism(Saccharomyces cerevisiae), EC(6.1.1.14)	Brenda
Michaelis constant	R_GRS1	M_m682	0.25				mM		Organism(Saccharomyces cerevisiae), EC(6.1.1.14)	Brenda
Michaelis constant	R_GSH1	M_m340	0.08			8	mM		Organism(Saccharomyces cerevisiae), EC(6.3.2.2)	Brenda
Michaelis constant	R_GSH1	M_m451	0.17			8	mM		Organism(Saccharomyces cerevisiae), EC(6.3.2.2)	Brenda
Michaelis constant	R_GSH1	M_m457	1.21			8	mM		Organism(Saccharomyces cerevisiae), EC(6.3.2.2)	Brenda
Michaelis constant	R_GSH1	M_m457	1.21			8	mM	Mutant.	Organism(Saccharomyces cerevisiae), EC(6.3.2.2)	Brenda
Michaelis constant	R_GSH2	M_m340	0.083				mM		Organism(Saccharomyces cerevisiae), EC(6.3.2.3)	Brenda
Michaelis constant	R_GSH2	M_m682	0.8				mM		Organism(Saccharomyces cerevisiae), EC(6.3.2.3)	Brenda
Michaelis constant	R_GSY1	M_m557	0.4				mM		Organism(Saccharomyces cerevisiae), EC(2.4.1.11)	Brenda
Michaelis constant	R_GSY1	M_m557	2.4				mM		Organism(Saccharomyces cerevisiae), EC(2.4.1.11)	Brenda
Michaelis constant	R_GUK1_1	M_m340	0.5				mM		Organism(Saccharomyces cerevisiae), EC(2.7.4.8)	Brenda
Michaelis constant	R_GUK1_1	M_m415	0.041				mM		Organism(Saccharomyces cerevisiae), EC(2.7.4.8)	Brenda
Michaelis constant	R_GUK1_1	M_m415	0.048				mM		Organism(Saccharomyces cerevisiae), EC(2.7.4.8)	Brenda
Michaelis constant	R_GUK1_1	M_m415	0.091			7.5	mM		Organism(Saccharomyces cerevisiae), EC(2.7.4.8)	Brenda
Michaelis constant	R_GUK1_1	M_m415	0.091			7.5	mM	Mutant.	Organism(Saccharomyces cerevisiae), EC(2.7.4.8)	Brenda
Michaelis constant	R_GUK1_1	M_m415	0.091			7.7	mM		Organism(Saccharomyces cerevisiae), EC(2.7.4.8)	Brenda
Michaelis constant	R_GUK1_1	M_m415	0.091			7.7	mM	Mutant.	Organism(Saccharomyces cerevisiae), EC(2.7.4.8)	Brenda
Michaelis constant	R_GUK1_1	M_m415	90				mM	Mutant.	Organism(Saccharomyces cerevisiae), EC(2.7.4.8)	Brenda
Michaelis constant	R_GUK1_2	M_m340	0.5				mM		Organism(Saccharomyces cerevisiae), EC(2.7.4.8)	Brenda
Michaelis constant	R_GUK1_2	M_m624	0.38			7.5	mM		Organism(Saccharomyces cerevisiae), EC(2.7.4.8)	Brenda
Michaelis constant	R_GUK1_3	M_m415	0.041				mM		Organism(Saccharomyces cerevisiae), EC(2.7.4.8)	Brenda
Michaelis constant	R_GUK1_3	M_m415	0.048				mM		Organism(Saccharomyces cerevisiae), EC(2.7.4.8)	Brenda
Michaelis constant	R_GUK1_3	M_m415	0.091			7.5	mM		Organism(Saccharomyces cerevisiae), EC(2.7.4.8)	Brenda
Michaelis constant	R_GUK1_3	M_m415	0.091			7.5	mM	Mutant.	Organism(Saccharomyces cerevisiae), EC(2.7.4.8)	Brenda
Michaelis constant	R_GUK1_3	M_m415	0.091			7.7	mM		Organism(Saccharomyces cerevisiae), EC(2.7.4.8)	Brenda
Michaelis constant	R_GUK1_3	M_m415	0.091			7.7	mM	Mutant.	Organism(Saccharomyces cerevisiae), EC(2.7.4.8)	Brenda
Michaelis constant	R_GUK1_3	M_m415	3.94144				mM	Mutant.	Organism(Saccharomyces cerevisiae), EC(2.7.4.8)	Brenda
Michaelis constant	R_GUT1	M_m677	2				mM		Organism(Saccharomyces cerevisiae), EC(2.7.1.30)	Brenda
Michaelis constant	R_HEM1	M_m1193	3				mM		Organism(Saccharomyces cerevisiae), EC(2.3.1.37)	Brenda
Michaelis constant	R_HEM1	M_m1237	0.002				mM		Organism(Saccharomyces cerevisiae), EC(2.3.1.37)	Brenda
Michaelis constant	R_HEM12	M_m890	6e-06				mM		Organism(Saccharomyces cerevisiae), EC(4.1.1.37)	Brenda
Michaelis constant	R_HEM14	M_m1230	0.0001		30	7.2	litre**-1 * mole		Sabio-Rk rate law: 44630 from query {'Organism': 'Saccharomyces cerevisiae', 'ECNumber': '1.3.3.4'}	Sabio-Rk
Michaelis constant	R_HEM14	M_m1230	0.0048		25	7.45	litre**-1 * mole		Sabio-Rk rate law: 43833 from query {'Organism': 'Saccharomyces cerevisiae', 'ECNumber': '1.3.3.4'}	Sabio-Rk
Michaelis constant	R_HEM14	M_m760	0.0005				mM		Organism(Saccharomyces cerevisiae), EC(1.3.3.4)	Brenda
Michaelis constant	R_HEM14	M_m760	0.001		30	7.2	litre**-1 * mole		Sabio-Rk rate law: 44631 from query {'Organism': 'Saccharomyces cerevisiae', 'ECNumber': '1.3.3.4'}	Sabio-Rk
Michaelis constant	R_HEM15	M_m1229	0.0001		30	7.6	litre**-1 * mole	Mutant.	Sabio-Rk rate law: 12269 from query {'Organism': 'Saccharomyces cerevisiae', 'ECNumber': '4.99.1.1'}	Sabio-Rk
Michaelis constant	R_HEM15	M_m1229	3e-05		30	7.6	litre**-1 * mole		Sabio-Rk rate law: 12268 from query {'Organism': 'Saccharomyces cerevisiae', 'ECNumber': '4.99.1.1'}	Sabio-Rk
Michaelis constant	R_HEM15	M_m1229	3e-05		30	7.6	litre**-1 * mole	Mutant.	Sabio-Rk rate law: 12270 from query {'Organism': 'Saccharomyces cerevisiae', 'ECNumber': '4.99.1.1'}	Sabio-Rk
Michaelis constant	R_HEM15	M_m1229	3e-05		30	7.6	litre**-1 * mole	Mutant.	Sabio-Rk rate law: 31433 from query {'Organism': 'Saccharomyces cerevisiae', 'ECNumber': '4.99.1.1'}	Sabio-Rk
Michaelis constant	R_HEM15	M_m1229	4e-05		30	7.6	litre**-1 * mole		Sabio-Rk rate law: 31430 from query {'Organism': 'Saccharomyces cerevisiae', 'ECNumber': '4.99.1.1'}	Sabio-Rk
Michaelis constant	R_HEM2	M_m318	0.359				mM		Organism(Saccharomyces cerevisiae), EC(4.2.1.24)	Brenda
Michaelis constant	R_HEM3	M_m781	0.012				mM		Organism(Saccharomyces cerevisiae), EC(2.5.1.61)	Brenda
Michaelis constant	R_HEM3	M_m781	0.012				mM	Mutant.	Organism(Saccharomyces cerevisiae), EC(2.5.1.61)	Brenda
Michaelis constant	R_HIS2	M_m462	0.11				mM		Organism(Saccharomyces cerevisiae), EC(3.1.3.15)	Brenda
Michaelis constant	R_HIS2	M_m462	0.25				mM		Organism(Saccharomyces cerevisiae), EC(3.1.3.15)	Brenda
Michaelis constant	R_HIS3	M_m373	0.1				mM		Organism(Saccharomyces cerevisiae), EC(4.2.1.19)	Brenda
Michaelis constant	R_HIS3	M_m373	0.2				mM		Organism(Saccharomyces cerevisiae), EC(4.2.1.19)	Brenda
Michaelis constant	R_HIS3	M_m373	0.3				mM		Organism(Saccharomyces cerevisiae), EC(4.2.1.19)	Brenda
Michaelis constant	R_HIS3	M_m373	0.54				mM		Organism(Saccharomyces cerevisiae), EC(4.2.1.19)	Brenda
Michaelis constant	R_HOM2	M_m299	0.16				mM		Organism(Saccharomyces cerevisiae), EC(1.2.1.11)	Brenda
Michaelis constant	R_HOM2	M_m517	0.083				mM		Organism(Saccharomyces cerevisiae), EC(1.2.1.11)	Brenda
Michaelis constant	R_HOM3	M_m340	0.000597666				mM	Mutant.	Organism(Saccharomyces cerevisiae), EC(2.7.2.4)	Brenda
Michaelis constant	R_HOM3	M_m340	0.74		30	7.5	litre**-1 * mole		Sabio-Rk rate law: 3698 from query {'Organism': 'Saccharomyces cerevisiae', 'ECNumber': '2.7.2.4'}	Sabio-Rk
Michaelis constant	R_HOM3	M_m340	0.74		30	7.5	litre**-1 * mole	Mutant.	Sabio-Rk rate law: 3703 from query {'Organism': 'Saccharomyces cerevisiae', 'ECNumber': '2.7.2.4'}	Sabio-Rk
Michaelis constant	R_HOM3	M_m340	0.74				mM		Organism(Saccharomyces cerevisiae), EC(2.7.2.4)	Brenda
Michaelis constant	R_HOM3	M_m340	0.8				mM		Organism(Saccharomyces cerevisiae), EC(2.7.2.4)	Brenda
Michaelis constant	R_HOM3	M_m340	0.8				mM	Mutant.	Organism(Saccharomyces cerevisiae), EC(2.7.2.4)	Brenda
Michaelis constant	R_HOM3	M_m340	49.3		30	7.5	litre**-1 * mole	Mutant.	Sabio-Rk rate law: 3701 from query {'Organism': 'Saccharomyces cerevisiae', 'ECNumber': '2.7.2.4'}	Sabio-Rk
Michaelis constant	R_HOM3	M_m447	0.74				mM	Mutant.	Organism(Saccharomyces cerevisiae), EC(2.7.2.4)	Brenda
Michaelis constant	R_HOM3	M_m447	1.2				mM		Organism(Saccharomyces cerevisiae), EC(2.7.2.4)	Brenda
Michaelis constant	R_HOM3	M_m447	1.2				mM	Mutant.	Organism(Saccharomyces cerevisiae), EC(2.7.2.4)	Brenda
Michaelis constant	R_HOM3	M_m447	227		30	7.5	litre**-1 * mole	Mutant.	Sabio-Rk rate law: 3692 from query {'Organism': 'Saccharomyces cerevisiae', 'ECNumber': '2.7.2.4'}	Sabio-Rk
Michaelis constant	R_HOM3	M_m447	4.59		30	7.5	litre**-1 * mole		Sabio-Rk rate law: 3685 from query {'Organism': 'Saccharomyces cerevisiae', 'ECNumber': '2.7.2.4'}	Sabio-Rk
Michaelis constant	R_HOM3	M_m447	4.59		30	7.5	litre**-1 * mole	Mutant.	Sabio-Rk rate law: 3693 from query {'Organism': 'Saccharomyces cerevisiae', 'ECNumber': '2.7.2.4'}	Sabio-Rk
Michaelis constant	R_HOM3	M_m447	4.59				mM		Organism(Saccharomyces cerevisiae), EC(2.7.2.4)	Brenda
Michaelis constant	R_HOM3	M_m447	4.59				mM	Mutant.	Organism(Saccharomyces cerevisiae), EC(2.7.2.4)	Brenda
Michaelis constant	R_HPT1_1	M_m324	0.05		30	8.5	litre**-1 * mole		Sabio-Rk rate law: 34064 from query {'Organism': 'Saccharomyces cerevisiae', 'ECNumber': '2.4.2.8'}	Sabio-Rk
Michaelis constant	R_HPT1_1	M_m324	0.05				mM		Organism(Saccharomyces cerevisiae), EC(2.4.2.8)	Brenda
Michaelis constant	R_HPT1_1	M_m701	0.011				mM		Organism(Saccharomyces cerevisiae), EC(2.4.2.8)	Brenda
Michaelis constant	R_HPT1_1	M_m701	0.023		30	8.5	litre**-1 * mole		Sabio-Rk rate law: 34061 from query {'Organism': 'Saccharomyces cerevisiae', 'ECNumber': '2.4.2.8'}	Sabio-Rk
Michaelis constant	R_HPT1_1	M_m701	0.023				mM		Organism(Saccharomyces cerevisiae), EC(2.4.2.8)	Brenda
Michaelis constant	R_HPT1_2	M_m324	0.05		30	8.5	litre**-1 * mole		Sabio-Rk rate law: 34064 from query {'Organism': 'Saccharomyces cerevisiae', 'ECNumber': '2.4.2.8'}	Sabio-Rk
Michaelis constant	R_HPT1_2	M_m324	0.05				mM		Organism(Saccharomyces cerevisiae), EC(2.4.2.8)	Brenda
Michaelis constant	R_HPT1_2	M_m689	0.018		30	8.5	litre**-1 * mole		Sabio-Rk rate law: 34063 from query {'Organism': 'Saccharomyces cerevisiae', 'ECNumber': '2.4.2.8'}	Sabio-Rk
Michaelis constant	R_HPT1_2	M_m689	0.018				mM		Organism(Saccharomyces cerevisiae), EC(2.4.2.8)	Brenda
Michaelis constant	R_HTS1	M_m340	0.14				mM		Organism(Saccharomyces cerevisiae), EC(6.1.1.21)	Brenda
Michaelis constant	R_HTS1	M_m340	0.5		37	8	mM		Organism(Saccharomyces cerevisiae), EC(6.1.1.21)	Brenda
Michaelis constant	R_HTS1	M_m461	0.0009				mM		Organism(Saccharomyces cerevisiae), EC(6.1.1.21)	Brenda
Michaelis constant	R_HTS1	M_m461	0.0009				mM	Mutant.	Organism(Saccharomyces cerevisiae), EC(6.1.1.21)	Brenda
Michaelis constant	R_HTS1	M_m461	0.0018				mM		Organism(Saccharomyces cerevisiae), EC(6.1.1.21)	Brenda
Michaelis constant	R_HTS1	M_m461	0.009		37	8	mM		Organism(Saccharomyces cerevisiae), EC(6.1.1.21)	Brenda
Michaelis constant	R_HTS1	M_m461	0.08				mM		Organism(Saccharomyces cerevisiae), EC(6.1.1.21)	Brenda
Michaelis constant	R_HTS1	M_m461	40				mM	Mutant.	Organism(Saccharomyces cerevisiae), EC(6.1.1.21)	Brenda
Michaelis constant	R_HXK1_1	M_m340	0.083		25	8.7	litre**-1 * mole		Sabio-Rk rate law: 30680 from query {'Organism': 'Saccharomyces cerevisiae', 'ECNumber': '2.7.1.1'}	Sabio-Rk
Michaelis constant	R_HXK1_1	M_m340	0.09			7.6	litre**-1 * mole		Sabio-Rk rate law: 46013 from query {'Organism': 'Saccharomyces cerevisiae', 'ECNumber': '2.7.1.1'}	Sabio-Rk
Michaelis constant	R_HXK1_1	M_m340	0.1		22	7.5	mM		Organism(Saccharomyces cerevisiae), EC(2.7.1.1)	Brenda
Michaelis constant	R_HXK1_1	M_m340	0.155		25	7.6	litre**-1 * mole		Sabio-Rk rate law: 7482 from query {'Organism': 'Saccharomyces cerevisiae', 'ECNumber': '2.7.1.1'}	Sabio-Rk
Michaelis constant	R_HXK1_1	M_m340	0.21		25	7.6	litre**-1 * mole		Sabio-Rk rate law: 7483 from query {'Organism': 'Saccharomyces cerevisiae', 'ECNumber': '2.7.1.1'}	Sabio-Rk
Michaelis constant	R_HXK1_1	M_m340	0.25			7.9	litre**-1 * mole		Sabio-Rk rate law: 35323 from query {'Organism': 'Saccharomyces cerevisiae', 'ECNumber': '2.7.1.1'}	Sabio-Rk
Michaelis constant	R_HXK1_1	M_m340	0.37		30	6.8	litre**-1 * mole		Sabio-Rk rate law: 55915 from query {'Organism': 'Saccharomyces cerevisiae', 'ECNumber': '2.7.1.1'}	Sabio-Rk
Michaelis constant	R_HXK1_1	M_m340	0.43		22	8	litre**-1 * mole		Sabio-Rk rate law: 21426 from query {'Organism': 'Saccharomyces cerevisiae', 'ECNumber': '2.7.1.1'}	Sabio-Rk
Michaelis constant	R_HXK1_1	M_m340	7.3		25	7	litre**-1 * mole		Sabio-Rk rate law: 12688 from query {'Organism': 'Saccharomyces cerevisiae', 'ECNumber': '2.7.1.1'}	Sabio-Rk
Michaelis constant	R_HXK1_4	M_m340	0.083		25	8.7	litre**-1 * mole		Sabio-Rk rate law: 30680 from query {'Organism': 'Saccharomyces cerevisiae', 'ECNumber': '2.7.1.1'}	Sabio-Rk
Michaelis constant	R_HXK1_4	M_m340	0.09			7.6	litre**-1 * mole		Sabio-Rk rate law: 46013 from query {'Organism': 'Saccharomyces cerevisiae', 'ECNumber': '2.7.1.1'}	Sabio-Rk
Michaelis constant	R_HXK1_4	M_m340	0.1		22	7.5	mM		Organism(Saccharomyces cerevisiae), EC(2.7.1.1)	Brenda
Michaelis constant	R_HXK1_4	M_m340	0.155		25	7.6	litre**-1 * mole		Sabio-Rk rate law: 7482 from query {'Organism': 'Saccharomyces cerevisiae', 'ECNumber': '2.7.1.1'}	Sabio-Rk
Michaelis constant	R_HXK1_4	M_m340	0.21		25	7.6	litre**-1 * mole		Sabio-Rk rate law: 7483 from query {'Organism': 'Saccharomyces cerevisiae', 'ECNumber': '2.7.1.1'}	Sabio-Rk
Michaelis constant	R_HXK1_4	M_m340	0.25			7.9	litre**-1 * mole		Sabio-Rk rate law: 35323 from query {'Organism': 'Saccharomyces cerevisiae', 'ECNumber': '2.7.1.1'}	Sabio-Rk
Michaelis constant	R_HXK1_4	M_m340	0.37		30	6.8	litre**-1 * mole		Sabio-Rk rate law: 55915 from query {'Organism': 'Saccharomyces cerevisiae', 'ECNumber': '2.7.1.1'}	Sabio-Rk
Michaelis constant	R_HXK1_4	M_m340	0.43		22	8	litre**-1 * mole		Sabio-Rk rate law: 21426 from query {'Organism': 'Saccharomyces cerevisiae', 'ECNumber': '2.7.1.1'}	Sabio-Rk
Michaelis constant	R_HXK1_4	M_m340	7.3		25	7	litre**-1 * mole		Sabio-Rk rate law: 12688 from query {'Organism': 'Saccharomyces cerevisiae', 'ECNumber': '2.7.1.1'}	Sabio-Rk
Michaelis constant	R_HXK1_4	M_m378	0.33				mM		Organism(Saccharomyces cerevisiae), EC(2.7.1.1)	Brenda
Michaelis constant	R_HXK1_4	M_m378	2.9				mM		Organism(Saccharomyces cerevisiae), EC(2.7.1.1)	Brenda
Michaelis constant	R_ICL1	M_m719	1.4			7	litre**-1 * mole		Sabio-Rk rate law: 45187 from query {'Organism': 'Saccharomyces cerevisiae', 'ECNumber': '4.1.3.1'}	Sabio-Rk
Michaelis constant	R_IDH1	M_m1202	0.09		24	7.4	mM		Organism(Saccharomyces cerevisiae), EC(1.1.1.41)	Brenda
Michaelis constant	R_IDH1	M_m1202	0.09		24	7.4	mM	Mutant.	Organism(Saccharomyces cerevisiae), EC(1.1.1.41)	Brenda
Michaelis constant	R_IDH1	M_m1202	0.48		24	7.4	mM		Organism(Saccharomyces cerevisiae), EC(1.1.1.41)	Brenda
Michaelis constant	R_IDH1	M_m1202	0.5		24	7.4	mM		Organism(Saccharomyces cerevisiae), EC(1.1.1.41)	Brenda
Michaelis constant	R_IDH1	M_m1202	0.51		24	7.4	mM		Organism(Saccharomyces cerevisiae), EC(1.1.1.41)	Brenda
Michaelis constant	R_IDH1	M_m1202	0.51		24	7.4	mM	Mutant.	Organism(Saccharomyces cerevisiae), EC(1.1.1.41)	Brenda
Michaelis constant	R_IDH1	M_m1202	0.56		24	7.4	mM		Organism(Saccharomyces cerevisiae), EC(1.1.1.41)	Brenda
Michaelis constant	R_IDH1	M_m1202	0.56		24	7.4	mM	Mutant.	Organism(Saccharomyces cerevisiae), EC(1.1.1.41)	Brenda
Michaelis constant	R_IDH1	M_m1202	1.19		24	7.4	mM		Organism(Saccharomyces cerevisiae), EC(1.1.1.41)	Brenda
Michaelis constant	R_IDH1	M_m1202	1.19		24	7.4	mM	Mutant.	Organism(Saccharomyces cerevisiae), EC(1.1.1.41)	Brenda
Michaelis constant	R_IDI1	M_m720	0.035				mM		Organism(Saccharomyces cerevisiae), EC(5.3.3.2)	Brenda
Michaelis constant	R_IDI1	M_m720	0.036				mM		Organism(Saccharomyces cerevisiae), EC(5.3.3.2)	Brenda
Michaelis constant	R_IDI1	M_m720	0.043				mM		Organism(Saccharomyces cerevisiae), EC(5.3.3.2)	Brenda
Michaelis constant	R_IDP1_1	M_m1143	0.01			7.5	mM		Organism(Saccharomyces cerevisiae), EC(1.1.1.42)	Brenda
Michaelis constant	R_IDP1_1	M_m1143	0.02			7.5	mM		Organism(Saccharomyces cerevisiae), EC(1.1.1.42)	Brenda
Michaelis constant	R_IDP1_1	M_m1143	0.02			7.75	litre**-1 * mole		Sabio-Rk rate law: 5867 from query {'Organism': 'Saccharomyces cerevisiae', 'ECNumber': '1.1.1.42'}	Sabio-Rk
Michaelis constant	R_IDP1_1	M_m1143	0.02			7.75	litre**-1 * mole		Sabio-Rk rate law: 9336 from query {'Organism': 'Saccharomyces cerevisiae', 'ECNumber': '1.1.1.42'}	Sabio-Rk
Michaelis constant	R_IDP1_1	M_m1143	0.02				litre**-1 * mole		Sabio-Rk rate law: 9341 from query {'Organism': 'Saccharomyces cerevisiae', 'ECNumber': '1.1.1.42'}	Sabio-Rk
Michaelis constant	R_IDP1_1	M_m1143	0.02				mM		Organism(Saccharomyces cerevisiae), EC(1.1.1.42)	Brenda
Michaelis constant	R_IDP1_1	M_m1143	0.03			7.5	mM		Organism(Saccharomyces cerevisiae), EC(1.1.1.42)	Brenda
Michaelis constant	R_IDP1_1	M_m1143	0.03			7.75	litre**-1 * mole		Sabio-Rk rate law: 5866 from query {'Organism': 'Saccharomyces cerevisiae', 'ECNumber': '1.1.1.42'}	Sabio-Rk
Michaelis constant	R_IDP1_1	M_m1143	0.03			7.75	litre**-1 * mole		Sabio-Rk rate law: 9332 from query {'Organism': 'Saccharomyces cerevisiae', 'ECNumber': '1.1.1.42'}	Sabio-Rk
Michaelis constant	R_IDP1_1	M_m1143	0.03				mM		Organism(Saccharomyces cerevisiae), EC(1.1.1.42)	Brenda
Michaelis constant	R_IDP1_1	M_m1202	0.015			7.5	mM		Organism(Saccharomyces cerevisiae), EC(1.1.1.42)	Brenda
Michaelis constant	R_IDP1_1	M_m1202	0.03			7.5	mM		Organism(Saccharomyces cerevisiae), EC(1.1.1.42)	Brenda
Michaelis constant	R_IDP1_1	M_m1202	0.03			7.75	litre**-1 * mole		Sabio-Rk rate law: 5864 from query {'Organism': 'Saccharomyces cerevisiae', 'ECNumber': '1.1.1.42'}	Sabio-Rk
Michaelis constant	R_IDP1_1	M_m1202	0.03			7.75	litre**-1 * mole		Sabio-Rk rate law: 9333 from query {'Organism': 'Saccharomyces cerevisiae', 'ECNumber': '1.1.1.42'}	Sabio-Rk
Michaelis constant	R_IDP1_1	M_m1202	0.03				mM		Organism(Saccharomyces cerevisiae), EC(1.1.1.42)	Brenda
Michaelis constant	R_IDP1_1	M_m1202	0.05				litre**-1 * mole		Sabio-Rk rate law: 9340 from query {'Organism': 'Saccharomyces cerevisiae', 'ECNumber': '1.1.1.42'}	Sabio-Rk
Michaelis constant	R_IDP1_1	M_m1202	0.05				mM		Organism(Saccharomyces cerevisiae), EC(1.1.1.42)	Brenda
Michaelis constant	R_IDP1_1	M_m1202	0.22			7.5	mM		Organism(Saccharomyces cerevisiae), EC(1.1.1.42)	Brenda
Michaelis constant	R_IDP1_1	M_m1202	0.22			7.75	litre**-1 * mole		Sabio-Rk rate law: 5865 from query {'Organism': 'Saccharomyces cerevisiae', 'ECNumber': '1.1.1.42'}	Sabio-Rk
Michaelis constant	R_IDP1_1	M_m1202	0.22			7.75	litre**-1 * mole		Sabio-Rk rate law: 9337 from query {'Organism': 'Saccharomyces cerevisiae', 'ECNumber': '1.1.1.42'}	Sabio-Rk
Michaelis constant	R_IDP1_1	M_m1202	0.22				mM		Organism(Saccharomyces cerevisiae), EC(1.1.1.42)	Brenda
Michaelis constant	R_IDP2_1	M_m515	0.01			7.5	mM		Organism(Saccharomyces cerevisiae), EC(1.1.1.42)	Brenda
Michaelis constant	R_IDP2_1	M_m515	0.02			7.5	mM		Organism(Saccharomyces cerevisiae), EC(1.1.1.42)	Brenda
Michaelis constant	R_IDP2_1	M_m515	0.02			7.75	litre**-1 * mole		Sabio-Rk rate law: 5867 from query {'Organism': 'Saccharomyces cerevisiae', 'ECNumber': '1.1.1.42'}	Sabio-Rk
Michaelis constant	R_IDP2_1	M_m515	0.02			7.75	litre**-1 * mole		Sabio-Rk rate law: 9336 from query {'Organism': 'Saccharomyces cerevisiae', 'ECNumber': '1.1.1.42'}	Sabio-Rk
Michaelis constant	R_IDP2_1	M_m515	0.02				litre**-1 * mole		Sabio-Rk rate law: 9341 from query {'Organism': 'Saccharomyces cerevisiae', 'ECNumber': '1.1.1.42'}	Sabio-Rk
Michaelis constant	R_IDP2_1	M_m515	0.02				mM		Organism(Saccharomyces cerevisiae), EC(1.1.1.42)	Brenda
Michaelis constant	R_IDP2_1	M_m515	0.03			7.5	mM		Organism(Saccharomyces cerevisiae), EC(1.1.1.42)	Brenda
Michaelis constant	R_IDP2_1	M_m515	0.03			7.75	litre**-1 * mole		Sabio-Rk rate law: 5866 from query {'Organism': 'Saccharomyces cerevisiae', 'ECNumber': '1.1.1.42'}	Sabio-Rk
Michaelis constant	R_IDP2_1	M_m515	0.03			7.75	litre**-1 * mole		Sabio-Rk rate law: 9332 from query {'Organism': 'Saccharomyces cerevisiae', 'ECNumber': '1.1.1.42'}	Sabio-Rk
Michaelis constant	R_IDP2_1	M_m515	0.03				mM		Organism(Saccharomyces cerevisiae), EC(1.1.1.42)	Brenda
Michaelis constant	R_IDP2_1	M_m719	0.015			7.5	mM		Organism(Saccharomyces cerevisiae), EC(1.1.1.42)	Brenda
Michaelis constant	R_IDP2_1	M_m719	0.03			7.5	mM		Organism(Saccharomyces cerevisiae), EC(1.1.1.42)	Brenda
Michaelis constant	R_IDP2_1	M_m719	0.03			7.75	litre**-1 * mole		Sabio-Rk rate law: 5864 from query {'Organism': 'Saccharomyces cerevisiae', 'ECNumber': '1.1.1.42'}	Sabio-Rk
Michaelis constant	R_IDP2_1	M_m719	0.03			7.75	litre**-1 * mole		Sabio-Rk rate law: 9333 from query {'Organism': 'Saccharomyces cerevisiae', 'ECNumber': '1.1.1.42'}	Sabio-Rk
Michaelis constant	R_IDP2_1	M_m719	0.03				mM		Organism(Saccharomyces cerevisiae), EC(1.1.1.42)	Brenda
Michaelis constant	R_IDP2_1	M_m719	0.05				litre**-1 * mole		Sabio-Rk rate law: 9340 from query {'Organism': 'Saccharomyces cerevisiae', 'ECNumber': '1.1.1.42'}	Sabio-Rk
Michaelis constant	R_IDP2_1	M_m719	0.05				mM		Organism(Saccharomyces cerevisiae), EC(1.1.1.42)	Brenda
Michaelis constant	R_IDP2_1	M_m719	0.22			7.5	mM		Organism(Saccharomyces cerevisiae), EC(1.1.1.42)	Brenda
Michaelis constant	R_IDP2_1	M_m719	0.22			7.75	litre**-1 * mole		Sabio-Rk rate law: 5865 from query {'Organism': 'Saccharomyces cerevisiae', 'ECNumber': '1.1.1.42'}	Sabio-Rk
Michaelis constant	R_IDP2_1	M_m719	0.22			7.75	litre**-1 * mole		Sabio-Rk rate law: 9337 from query {'Organism': 'Saccharomyces cerevisiae', 'ECNumber': '1.1.1.42'}	Sabio-Rk
Michaelis constant	R_IDP2_1	M_m719	0.22				mM		Organism(Saccharomyces cerevisiae), EC(1.1.1.42)	Brenda
Michaelis constant	R_IDP3_1	M_m1335	0.01			7.5	mM		Organism(Saccharomyces cerevisiae), EC(1.1.1.42)	Brenda
Michaelis constant	R_IDP3_1	M_m1335	0.02			7.5	mM		Organism(Saccharomyces cerevisiae), EC(1.1.1.42)	Brenda
Michaelis constant	R_IDP3_1	M_m1335	0.02			7.75	litre**-1 * mole		Sabio-Rk rate law: 5867 from query {'Organism': 'Saccharomyces cerevisiae', 'ECNumber': '1.1.1.42'}	Sabio-Rk
Michaelis constant	R_IDP3_1	M_m1335	0.02			7.75	litre**-1 * mole		Sabio-Rk rate law: 9336 from query {'Organism': 'Saccharomyces cerevisiae', 'ECNumber': '1.1.1.42'}	Sabio-Rk
Michaelis constant	R_IDP3_1	M_m1335	0.02				litre**-1 * mole		Sabio-Rk rate law: 9341 from query {'Organism': 'Saccharomyces cerevisiae', 'ECNumber': '1.1.1.42'}	Sabio-Rk
Michaelis constant	R_IDP3_1	M_m1335	0.02				mM		Organism(Saccharomyces cerevisiae), EC(1.1.1.42)	Brenda
Michaelis constant	R_IDP3_1	M_m1335	0.03			7.5	mM		Organism(Saccharomyces cerevisiae), EC(1.1.1.42)	Brenda
Michaelis constant	R_IDP3_1	M_m1335	0.03			7.75	litre**-1 * mole		Sabio-Rk rate law: 5866 from query {'Organism': 'Saccharomyces cerevisiae', 'ECNumber': '1.1.1.42'}	Sabio-Rk
Michaelis constant	R_IDP3_1	M_m1335	0.03			7.75	litre**-1 * mole		Sabio-Rk rate law: 9332 from query {'Organism': 'Saccharomyces cerevisiae', 'ECNumber': '1.1.1.42'}	Sabio-Rk
Michaelis constant	R_IDP3_1	M_m1335	0.03				mM		Organism(Saccharomyces cerevisiae), EC(1.1.1.42)	Brenda
Michaelis constant	R_IDP3_1	M_m1336	0.015			7.5	mM		Organism(Saccharomyces cerevisiae), EC(1.1.1.42)	Brenda
Michaelis constant	R_IDP3_1	M_m1336	0.03			7.5	mM		Organism(Saccharomyces cerevisiae), EC(1.1.1.42)	Brenda
Michaelis constant	R_IDP3_1	M_m1336	0.03			7.75	litre**-1 * mole		Sabio-Rk rate law: 5864 from query {'Organism': 'Saccharomyces cerevisiae', 'ECNumber': '1.1.1.42'}	Sabio-Rk
Michaelis constant	R_IDP3_1	M_m1336	0.03			7.75	litre**-1 * mole		Sabio-Rk rate law: 9333 from query {'Organism': 'Saccharomyces cerevisiae', 'ECNumber': '1.1.1.42'}	Sabio-Rk
Michaelis constant	R_IDP3_1	M_m1336	0.03				mM		Organism(Saccharomyces cerevisiae), EC(1.1.1.42)	Brenda
Michaelis constant	R_IDP3_1	M_m1336	0.05				litre**-1 * mole		Sabio-Rk rate law: 9340 from query {'Organism': 'Saccharomyces cerevisiae', 'ECNumber': '1.1.1.42'}	Sabio-Rk
Michaelis constant	R_IDP3_1	M_m1336	0.05				mM		Organism(Saccharomyces cerevisiae), EC(1.1.1.42)	Brenda
Michaelis constant	R_IDP3_1	M_m1336	0.22			7.5	mM		Organism(Saccharomyces cerevisiae), EC(1.1.1.42)	Brenda
Michaelis constant	R_IDP3_1	M_m1336	0.22			7.75	litre**-1 * mole		Sabio-Rk rate law: 5865 from query {'Organism': 'Saccharomyces cerevisiae', 'ECNumber': '1.1.1.42'}	Sabio-Rk
Michaelis constant	R_IDP3_1	M_m1336	0.22			7.75	litre**-1 * mole		Sabio-Rk rate law: 9337 from query {'Organism': 'Saccharomyces cerevisiae', 'ECNumber': '1.1.1.42'}	Sabio-Rk
Michaelis constant	R_IDP3_1	M_m1336	0.22				mM		Organism(Saccharomyces cerevisiae), EC(1.1.1.42)	Brenda
Michaelis constant	R_ILV2_1	M_m1231	3.93				mM		Organism(Saccharomyces cerevisiae), EC(2.2.1.6)	Brenda
Michaelis constant	R_ILV2_2	M_m1231	3.93				mM		Organism(Saccharomyces cerevisiae), EC(2.2.1.6)	Brenda
Michaelis constant	R_IPK1	M_m340	0.0628				mM		Organism(Saccharomyces cerevisiae), EC(2.7.1.158)	Brenda
Michaelis constant	R_KGD1	M_m1067	0.15				mM		Organism(Saccharomyces cerevisiae), EC(1.2.4.2)	Brenda
Michaelis constant	R_LEU4	M_m1164	0.009				mM		Organism(Saccharomyces cerevisiae), EC(2.3.3.13)	Brenda
Michaelis constant	R_LPD1	M_m1181	0.48				mM		Organism(Saccharomyces cerevisiae), EC(1.8.1.4)	Brenda
Michaelis constant	R_LYS1	M_m480	1.67		25	7.2	mM	Mutant.	Organism(Saccharomyces cerevisiae), EC(1.5.1.7)	Brenda
Michaelis constant	R_LYS1	M_m480	1.67				mM		Organism(Saccharomyces cerevisiae), EC(1.5.1.7)	Brenda
Michaelis constant	R_LYS1	M_m480	2.1143e-07		25	7	mM	Mutant.	Organism(Saccharomyces cerevisiae), EC(1.5.1.7)	Brenda
Michaelis constant	R_LYS1	M_m480	6.7		25	7	mM		Organism(Saccharomyces cerevisiae), EC(1.5.1.7)	Brenda
Michaelis constant	R_LYS1	M_m480	6.7		25	7	mM		Organism(Saccharomyces cerevisiae), EC(1.5.1.7)	Brenda
Michaelis constant	R_LYS1	M_m480	6.7		25	7.2	mM		Organism(Saccharomyces cerevisiae), EC(1.5.1.7)	Brenda
Michaelis constant	R_LYS1	M_m480	6.7		25	7.2	mM	Mutant.	Organism(Saccharomyces cerevisiae), EC(1.5.1.7)	Brenda
Michaelis constant	R_LYS12	M_m1200	0.01				mM		Organism(Saccharomyces cerevisiae), EC(1.1.1.87)	Brenda
Michaelis constant	R_LYS12	M_m1200	0.018		36	7.8	mM		Organism(Saccharomyces cerevisiae), EC(1.1.1.87)	Brenda
Michaelis constant	R_LYS12	M_m1200	0.018				mM		Organism(Saccharomyces cerevisiae), EC(1.1.1.87)	Brenda
Michaelis constant	R_LYS20_1	M_m217	1.3			7.5	mM		Organism(Saccharomyces cerevisiae), EC(2.3.3.14)	Brenda
Michaelis constant	R_LYS20_1	M_m217	1.3				mM	Mutant.	Organism(Saccharomyces cerevisiae), EC(2.3.3.14)	Brenda
Michaelis constant	R_LYS20_1	M_m217	42				mM		Organism(Saccharomyces cerevisiae), EC(2.3.3.14)	Brenda
Michaelis constant	R_LYS20_1	M_m570	0.024			7.5	mM		Organism(Saccharomyces cerevisiae), EC(2.3.3.14)	Brenda
Michaelis constant	R_LYS20_1	M_m570	0.024				mM	Mutant.	Organism(Saccharomyces cerevisiae), EC(2.3.3.14)	Brenda
Michaelis constant	R_LYS20_2	M_m1067	1.3			7.5	mM		Organism(Saccharomyces cerevisiae), EC(2.3.3.14)	Brenda
Michaelis constant	R_LYS20_2	M_m1067	1.3				mM	Mutant.	Organism(Saccharomyces cerevisiae), EC(2.3.3.14)	Brenda
Michaelis constant	R_LYS20_2	M_m1067	42				mM		Organism(Saccharomyces cerevisiae), EC(2.3.3.14)	Brenda
Michaelis constant	R_LYS20_2	M_m1164	0.024			7.5	mM		Organism(Saccharomyces cerevisiae), EC(2.3.3.14)	Brenda
Michaelis constant	R_LYS20_2	M_m1164	0.024				mM	Mutant.	Organism(Saccharomyces cerevisiae), EC(2.3.3.14)	Brenda
Michaelis constant	R_LYS2_1	M_m517	0.62				mM		Organism(Saccharomyces cerevisiae), EC(1.2.1.31)	Brenda
Michaelis constant	R_MDH1	M_m1141	0.059			7.5	litre**-1 * mole		Sabio-Rk rate law: 6415 from query {'Organism': 'Saccharomyces cerevisiae', 'ECNumber': '1.1.1.37'}	Sabio-Rk
Michaelis constant	R_MDH1	M_m1141	0.083			7.5	litre**-1 * mole		Sabio-Rk rate law: 6413 from query {'Organism': 'Saccharomyces cerevisiae', 'ECNumber': '1.1.1.37'}	Sabio-Rk
Michaelis constant	R_MDH1	M_m1141	0.083			7.5	litre**-1 * mole	Mutant.	Sabio-Rk rate law: 6414 from query {'Organism': 'Saccharomyces cerevisiae', 'ECNumber': '1.1.1.37'}	Sabio-Rk
Michaelis constant	R_MDH2	M_m510	0.059			7.5	litre**-1 * mole		Sabio-Rk rate law: 6415 from query {'Organism': 'Saccharomyces cerevisiae', 'ECNumber': '1.1.1.37'}	Sabio-Rk
Michaelis constant	R_MDH2	M_m510	0.083			7.5	litre**-1 * mole		Sabio-Rk rate law: 6413 from query {'Organism': 'Saccharomyces cerevisiae', 'ECNumber': '1.1.1.37'}	Sabio-Rk
Michaelis constant	R_MDH2	M_m510	0.083			7.5	litre**-1 * mole	Mutant.	Sabio-Rk rate law: 6414 from query {'Organism': 'Saccharomyces cerevisiae', 'ECNumber': '1.1.1.37'}	Sabio-Rk
Michaelis constant	R_MDH3	M_m1270	0.059			7.5	litre**-1 * mole		Sabio-Rk rate law: 6415 from query {'Organism': 'Saccharomyces cerevisiae', 'ECNumber': '1.1.1.37'}	Sabio-Rk
Michaelis constant	R_MDH3	M_m1270	0.083			7.5	litre**-1 * mole		Sabio-Rk rate law: 6413 from query {'Organism': 'Saccharomyces cerevisiae', 'ECNumber': '1.1.1.37'}	Sabio-Rk
Michaelis constant	R_MDH3	M_m1270	0.083			7.5	litre**-1 * mole	Mutant.	Sabio-Rk rate law: 6414 from query {'Organism': 'Saccharomyces cerevisiae', 'ECNumber': '1.1.1.37'}	Sabio-Rk
Michaelis constant	R_MES1	M_m473	0.005				mM		Organism(Saccharomyces cerevisiae), EC(6.1.1.10)	Brenda
Michaelis constant	R_MET12	M_m1083	0.011		30	7.2	litre**-1 * mole		Sabio-Rk rate law: 53625 from query {'Organism': 'Saccharomyces cerevisiae', 'ECNumber': '1.5.1.20'}	Sabio-Rk
Michaelis constant	R_MET12	M_m1083	0.011			7.2	mM		Organism(Saccharomyces cerevisiae), EC(1.5.1.20)	Brenda
Michaelis constant	R_MET12	M_m1083	0.011			7.2	mM	Mutant.	Organism(Saccharomyces cerevisiae), EC(1.5.1.20)	Brenda
Michaelis constant	R_MET12	M_m1083	0.106		30	7.2	litre**-1 * mole		Sabio-Rk rate law: 53628 from query {'Organism': 'Saccharomyces cerevisiae', 'ECNumber': '1.5.1.20'}	Sabio-Rk
Michaelis constant	R_MET12	M_m1083	0.152		30	7.2	litre**-1 * mole		Sabio-Rk rate law: 53627 from query {'Organism': 'Saccharomyces cerevisiae', 'ECNumber': '1.5.1.20'}	Sabio-Rk
Michaelis constant	R_MET12	M_m1144	0.0073		30	7.2	litre**-1 * mole		Sabio-Rk rate law: 53631 from query {'Organism': 'Saccharomyces cerevisiae', 'ECNumber': '1.5.1.20'}	Sabio-Rk
Michaelis constant	R_MET12	M_m1144	0.021		30	7.2	litre**-1 * mole		Sabio-Rk rate law: 53629 from query {'Organism': 'Saccharomyces cerevisiae', 'ECNumber': '1.5.1.20'}	Sabio-Rk
Michaelis constant	R_MET12	M_m1144	0.021			7.2	mM		Organism(Saccharomyces cerevisiae), EC(1.5.1.20)	Brenda
Michaelis constant	R_MET12	M_m1144	0.106			7.2	mM	Mutant.	Organism(Saccharomyces cerevisiae), EC(1.5.1.20)	Brenda
Michaelis constant	R_MET17_1	M_m523	4.1				mM		Organism(Saccharomyces cerevisiae), EC(2.5.1.49)	Brenda
Michaelis constant	R_MET17_1	M_m523	4.55				mM		Organism(Saccharomyces cerevisiae), EC(2.5.1.49)	Brenda
Michaelis constant	R_MET17_1	M_m523	5.25				mM		Organism(Saccharomyces cerevisiae), EC(2.5.1.49)	Brenda
Michaelis constant	R_MET17_1	M_m523	6.06				mM		Organism(Saccharomyces cerevisiae), EC(2.5.1.49)	Brenda
Michaelis constant	R_MET17_1	M_m523	6.67				mM		Organism(Saccharomyces cerevisiae), EC(2.5.1.49)	Brenda
Michaelis constant	R_MET17_1	M_m523	8.7				mM		Organism(Saccharomyces cerevisiae), EC(2.5.1.49)	Brenda
Michaelis constant	R_MET17_1	M_m523	9				mM		Organism(Saccharomyces cerevisiae), EC(2.5.1.49)	Brenda
Michaelis constant	R_MET17_2	M_m523	6.67				mM		Organism(Saccharomyces cerevisiae), EC(2.5.1.47)	Brenda
Michaelis constant	R_MET2	M_m465	1				mM		Organism(Saccharomyces cerevisiae), EC(2.3.1.31)	Brenda
Michaelis constant	R_MET2	M_m465	1.3				mM		Organism(Saccharomyces cerevisiae), EC(2.3.1.31)	Brenda
Michaelis constant	R_MET2	M_m570	0.012				mM		Organism(Saccharomyces cerevisiae), EC(2.3.1.31)	Brenda
Michaelis constant	R_MET2	M_m570	0.027				mM		Organism(Saccharomyces cerevisiae), EC(2.3.1.31)	Brenda
Michaelis constant	R_MET2	M_m570	0.1				mM		Organism(Saccharomyces cerevisiae), EC(2.3.1.31)	Brenda
Michaelis constant	R_MET6	M_m697	0.013		37	7.2	mM		Organism(Saccharomyces cerevisiae), EC(2.1.1.14)	Brenda
Michaelis constant	R_MET6	M_m697	0.022				mM		Organism(Saccharomyces cerevisiae), EC(2.1.1.14)	Brenda
Michaelis constant	R_MIS1_1	M_m1083	0.037				mM		Organism(Saccharomyces cerevisiae), EC(1.5.1.5)	Brenda
Michaelis constant	R_MIS1_1	M_m1143	0.11				mM		Organism(Saccharomyces cerevisiae), EC(1.5.1.5)	Brenda
Michaelis constant	R_MIS1_1	M_m1143	0.69				mM		Organism(Saccharomyces cerevisiae), EC(1.5.1.5)	Brenda
Michaelis constant	R_MIS1_2	M_m1187	38				mM		Organism(Saccharomyces cerevisiae), EC(6.3.4.3)	Brenda
Michaelis constant	R_MIS1_2	M_m1250	2.3				mM		Organism(Saccharomyces cerevisiae), EC(6.3.4.3)	Brenda
Michaelis constant	R_MSD1	M_m1091	0.021		30	7.2	litre**-1 * mole		Sabio-Rk rate law: 55377 from query {'Organism': 'Saccharomyces cerevisiae', 'ECNumber': '6.1.1.12'}	Sabio-Rk
Michaelis constant	R_MSD1	M_m1091	0.021		30	7.2	litre**-1 * mole	Mutant.	Sabio-Rk rate law: 55381 from query {'Organism': 'Saccharomyces cerevisiae', 'ECNumber': '6.1.1.12'}	Sabio-Rk
Michaelis constant	R_MSD1	M_m1091	0.023				mM		Organism(Saccharomyces cerevisiae), EC(6.1.1.12)	Brenda
Michaelis constant	R_MSD1	M_m1091	0.028		30	7.2	litre**-1 * mole		Sabio-Rk rate law: 55376 from query {'Organism': 'Saccharomyces cerevisiae', 'ECNumber': '6.1.1.12'}	Sabio-Rk
Michaelis constant	R_MSD1	M_m1091	0.028		30	7.2	litre**-1 * mole	Mutant.	Sabio-Rk rate law: 55380 from query {'Organism': 'Saccharomyces cerevisiae', 'ECNumber': '6.1.1.12'}	Sabio-Rk
Michaelis constant	R_MSD1	M_m1091	0.03		30	7.2	litre**-1 * mole	Mutant.	Sabio-Rk rate law: 55379 from query {'Organism': 'Saccharomyces cerevisiae', 'ECNumber': '6.1.1.12'}	Sabio-Rk
Michaelis constant	R_MSD1	M_m1091	0.03		37	7.5	litre**-1 * mole		Sabio-Rk rate law: 5417 from query {'Organism': 'Saccharomyces cerevisiae', 'ECNumber': '6.1.1.12'}	Sabio-Rk
Michaelis constant	R_MSD1	M_m1091	0.03		37	7.5	litre**-1 * mole		Sabio-Rk rate law: 7415 from query {'Organism': 'Saccharomyces cerevisiae', 'ECNumber': '6.1.1.12'}	Sabio-Rk
Michaelis constant	R_MSD1	M_m1091	0.03		37	7.5	litre**-1 * mole	Mutant.	Sabio-Rk rate law: 5418 from query {'Organism': 'Saccharomyces cerevisiae', 'ECNumber': '6.1.1.12'}	Sabio-Rk
Michaelis constant	R_MSD1	M_m1091	0.03		37	7.5	litre**-1 * mole	Mutant.	Sabio-Rk rate law: 7417 from query {'Organism': 'Saccharomyces cerevisiae', 'ECNumber': '6.1.1.12'}	Sabio-Rk
Michaelis constant	R_MSD1	M_m1091	0.04				mM		Organism(Saccharomyces cerevisiae), EC(6.1.1.12)	Brenda
Michaelis constant	R_MSD1	M_m1091	0.56		30	7.2	litre**-1 * mole		Sabio-Rk rate law: 55369 from query {'Organism': 'Saccharomyces cerevisiae', 'ECNumber': '6.1.1.12'}	Sabio-Rk
Michaelis constant	R_MSD1	M_m1091	0.56		30	7.2	litre**-1 * mole	Mutant.	Sabio-Rk rate law: 55371 from query {'Organism': 'Saccharomyces cerevisiae', 'ECNumber': '6.1.1.12'}	Sabio-Rk
Michaelis constant	R_MSD1	M_m1113	0.4				mM		Organism(Saccharomyces cerevisiae), EC(6.1.1.12)	Brenda
Michaelis constant	R_MSD1	M_m1113	0.5		30	7.2	litre**-1 * mole		Sabio-Rk rate law: 55368 from query {'Organism': 'Saccharomyces cerevisiae', 'ECNumber': '6.1.1.12'}	Sabio-Rk
Michaelis constant	R_MSD1	M_m1113	0.5		30	7.2	litre**-1 * mole	Mutant.	Sabio-Rk rate law: 55372 from query {'Organism': 'Saccharomyces cerevisiae', 'ECNumber': '6.1.1.12'}	Sabio-Rk
Michaelis constant	R_MSD1	M_m1113	0.51		30	7.2	litre**-1 * mole		Sabio-Rk rate law: 55376 from query {'Organism': 'Saccharomyces cerevisiae', 'ECNumber': '6.1.1.12'}	Sabio-Rk
Michaelis constant	R_MSD1	M_m1113	0.51		30	7.2	litre**-1 * mole	Mutant.	Sabio-Rk rate law: 55380 from query {'Organism': 'Saccharomyces cerevisiae', 'ECNumber': '6.1.1.12'}	Sabio-Rk
Michaelis constant	R_MSD1	M_m1113	0.53		30	7.2	litre**-1 * mole		Sabio-Rk rate law: 55377 from query {'Organism': 'Saccharomyces cerevisiae', 'ECNumber': '6.1.1.12'}	Sabio-Rk
Michaelis constant	R_MSD1	M_m1113	0.53		30	7.2	litre**-1 * mole	Mutant.	Sabio-Rk rate law: 55375 from query {'Organism': 'Saccharomyces cerevisiae', 'ECNumber': '6.1.1.12'}	Sabio-Rk
Michaelis constant	R_MSD1	M_m1113	2.2				mM		Organism(Saccharomyces cerevisiae), EC(6.1.1.12)	Brenda
Michaelis constant	R_MSD1	M_m1113	2.5		30	7.2	litre**-1 * mole	Mutant.	Sabio-Rk rate law: 55379 from query {'Organism': 'Saccharomyces cerevisiae', 'ECNumber': '6.1.1.12'}	Sabio-Rk
Michaelis constant	R_MSD1	M_m1113	2.5		37	7.2	litre**-1 * mole		Sabio-Rk rate law: 5419 from query {'Organism': 'Saccharomyces cerevisiae', 'ECNumber': '6.1.1.12'}	Sabio-Rk
Michaelis constant	R_MSD1	M_m1113	2.5		37	7.2	litre**-1 * mole		Sabio-Rk rate law: 7414 from query {'Organism': 'Saccharomyces cerevisiae', 'ECNumber': '6.1.1.12'}	Sabio-Rk
Michaelis constant	R_MSD1	M_m1113	2.5		37	7.2	litre**-1 * mole	Mutant.	Sabio-Rk rate law: 5420 from query {'Organism': 'Saccharomyces cerevisiae', 'ECNumber': '6.1.1.12'}	Sabio-Rk
Michaelis constant	R_MSD1	M_m1113	2.5		37	7.2	litre**-1 * mole	Mutant.	Sabio-Rk rate law: 7420 from query {'Organism': 'Saccharomyces cerevisiae', 'ECNumber': '6.1.1.12'}	Sabio-Rk
Michaelis constant	R_MSD1	M_m1239	0.5		30	7.2	litre**-1 * mole	Mutant.	Sabio-Rk rate law: 55374 from query {'Organism': 'Saccharomyces cerevisiae', 'ECNumber': '6.1.1.12'}	Sabio-Rk
Michaelis constant	R_MSD1	M_m1239	4.1e-05		30	7.2	litre**-1 * mole		Sabio-Rk rate law: 55368 from query {'Organism': 'Saccharomyces cerevisiae', 'ECNumber': '6.1.1.12'}	Sabio-Rk
Michaelis constant	R_MSD1	M_m1239	4.1e-05		30	7.2	litre**-1 * mole	Mutant.	Sabio-Rk rate law: 55374 from query {'Organism': 'Saccharomyces cerevisiae', 'KeggReactionID': 'R05577'}	Sabio-Rk
Michaelis constant	R_MSD1	M_m1239	4.5e-05		30	7.2	litre**-1 * mole		Sabio-Rk rate law: 55369 from query {'Organism': 'Saccharomyces cerevisiae', 'ECNumber': '6.1.1.12'}	Sabio-Rk
Michaelis constant	R_MSD1	M_m1239	4.5e-05		30	7.2	litre**-1 * mole	Mutant.	Sabio-Rk rate law: 55371 from query {'Organism': 'Saccharomyces cerevisiae', 'ECNumber': '6.1.1.12'}	Sabio-Rk
Michaelis constant	R_MSE1	M_m1432	0.00045		25	7.8	litre**-1 * mole		Sabio-Rk rate law: 4263 from query {'Organism': 'Saccharomyces cerevisiae', 'ECNumber': '6.1.1.17'}	Sabio-Rk
Michaelis constant	R_MSE1	M_m1432	0.001		37	7.8	litre**-1 * mole		Sabio-Rk rate law: 4265 from query {'Organism': 'Saccharomyces cerevisiae', 'ECNumber': '6.1.1.17'}	Sabio-Rk
Michaelis constant	R_MSF1	M_m1091	0.008				mM		Organism(Saccharomyces cerevisiae), EC(6.1.1.20)	Brenda
Michaelis constant	R_MSF1	M_m1091	0.055				mM		Organism(Saccharomyces cerevisiae), EC(6.1.1.20)	Brenda
Michaelis constant	R_MSF1	M_m1091	0.08				mM		Organism(Saccharomyces cerevisiae), EC(6.1.1.20)	Brenda
Michaelis constant	R_MSF1	M_m1091	0.7				mM		Organism(Saccharomyces cerevisiae), EC(6.1.1.20)	Brenda
Michaelis constant	R_MSF1	M_m1091	0.9				mM		Organism(Saccharomyces cerevisiae), EC(6.1.1.20)	Brenda
Michaelis constant	R_MSF1	M_m476	0.003				mM		Organism(Saccharomyces cerevisiae), EC(6.1.1.20)	Brenda
Michaelis constant	R_MSF1	M_m476	0.0042		37	7.2	mM		Organism(Saccharomyces cerevisiae), EC(6.1.1.20)	Brenda
Michaelis constant	R_MSF1	M_m476	0.005				mM		Organism(Saccharomyces cerevisiae), EC(6.1.1.20)	Brenda
Michaelis constant	R_MSF1	M_m476	0.0094				mM		Organism(Saccharomyces cerevisiae), EC(6.1.1.20)	Brenda
Michaelis constant	R_MSF1	M_m476	0.011				mM		Organism(Saccharomyces cerevisiae), EC(6.1.1.20)	Brenda
Michaelis constant	R_MSF1	M_m476	0.011				mM	Mutant.	Organism(Saccharomyces cerevisiae), EC(6.1.1.20)	Brenda
Michaelis constant	R_MSF1	M_m476	0.03		37	7.2	mM		Organism(Saccharomyces cerevisiae), EC(6.1.1.20)	Brenda
Michaelis constant	R_MSF1	M_m476	0.033				mM		Organism(Saccharomyces cerevisiae), EC(6.1.1.20)	Brenda
Michaelis constant	R_MSF1	M_m476	0.034				mM		Organism(Saccharomyces cerevisiae), EC(6.1.1.20)	Brenda
Michaelis constant	R_MSF1	M_m476	0.034				mM	Mutant.	Organism(Saccharomyces cerevisiae), EC(6.1.1.20)	Brenda
Michaelis constant	R_MSM1	M_m473	0.005				mM		Organism(Saccharomyces cerevisiae), EC(6.1.1.10)	Brenda
Michaelis constant	R_MSR1	M_m442	0.011				mM		Organism(Saccharomyces cerevisiae), EC(6.1.1.19)	Brenda
Michaelis constant	R_MSR1	M_m442	0.022				mM		Organism(Saccharomyces cerevisiae), EC(6.1.1.19)	Brenda
Michaelis constant	R_MST1	M_m1131	0.3		37	7.2	mM		Organism(Saccharomyces cerevisiae), EC(6.1.1.3)	Brenda
Michaelis constant	R_MSY1	M_m487	0.012		30	7.6	mM		Organism(Saccharomyces cerevisiae), EC(6.1.1.1)	Brenda
Michaelis constant	R_MSY1	M_m487	0.014		30	7.6	mM		Organism(Saccharomyces cerevisiae), EC(6.1.1.1)	Brenda
Michaelis constant	R_MSY1	M_m487	0.014		30	7.6	mM	Mutant.	Organism(Saccharomyces cerevisiae), EC(6.1.1.1)	Brenda
Michaelis constant	R_MVD1	M_m145	682197		30	7	litre**-1 * mole	Mutant.	Sabio-Rk rate law: 9033 from query {'Organism': 'Saccharomyces cerevisiae', 'ECNumber': '4.1.1.33'}	Sabio-Rk
Michaelis constant	R_MVD1	M_m340	0.061		30	7	mM		Organism(Saccharomyces cerevisiae), EC(4.1.1.33)	Brenda
Michaelis constant	R_MVD1	M_m340	0.061		30	7	mM	Mutant.	Organism(Saccharomyces cerevisiae), EC(4.1.1.33)	Brenda
Michaelis constant	R_NAM2	M_m1091	0.11				mM		Organism(Saccharomyces cerevisiae), EC(6.1.1.4)	Brenda
Michaelis constant	R_NAM2	M_m1091	0.3				mM		Organism(Saccharomyces cerevisiae), EC(6.1.1.4)	Brenda
Michaelis constant	R_NAM2	M_m469	0.0041				mM		Organism(Saccharomyces cerevisiae), EC(6.1.1.4)	Brenda
Michaelis constant	R_NAM2	M_m469	0.01				mM		Organism(Saccharomyces cerevisiae), EC(6.1.1.4)	Brenda
Michaelis constant	R_NAM2	M_m469	0.02				mM		Organism(Saccharomyces cerevisiae), EC(6.1.1.4)	Brenda
Michaelis constant	R_NCP1	M_m517	0.0324				mM		Organism(Saccharomyces cerevisiae), EC(1.6.2.4)	Brenda
Michaelis constant	R_NDH1	M_m513	0.0094				mM		Organism(Saccharomyces cerevisiae), EC(1.6.5.3)	Brenda
Michaelis constant	R_NDH1	M_m513	0.031				mM		Organism(Saccharomyces cerevisiae), EC(1.6.5.3)	Brenda
Michaelis constant	R_NDI1	M_m1142	0.0094				mM		Organism(Saccharomyces cerevisiae), EC(1.6.5.3)	Brenda
Michaelis constant	R_NDI1	M_m1142	0.031				mM		Organism(Saccharomyces cerevisiae), EC(1.6.5.3)	Brenda
Michaelis constant	R_NMT1	M_m744	0.0004				mM		Organism(Saccharomyces cerevisiae), EC(2.3.1.97)	Brenda
Michaelis constant	R_NMT1	M_m744	0.0006				mM		Organism(Saccharomyces cerevisiae), EC(2.3.1.97)	Brenda
Michaelis constant	R_NMT1	M_m744	0.001		30	8	mM		Organism(Saccharomyces cerevisiae), EC(2.3.1.97)	Brenda
Michaelis constant	R_NMT1	M_m744	0.0014				mM		Organism(Saccharomyces cerevisiae), EC(2.3.1.97)	Brenda
[truncated: 2,364 more rows]

## Sheet: Costa
Parameter Type	SBMLReactionID	SBMLSpeciesID	Mean	Std	Temperature	pH	Unit	Ignored	Final Query	Database
[truncated: 45 more rows]
